# Supplementary material for: A Cellular and Transcriptomic Atlas of the Aged Mouse Hematopoietic System
Source: Aging Cell. 2026 Jan 28;25(2):e70394. doi: 10.1111/acel.70394 (PMC12848791; doi:10.1111/acel.70394)
Supplement: Supplementary file 10 — Table S2: List of significant REACTOME pathways from differentially expressed genes. [file ACEL-25-e70394-s012.xlsx]

## Sheet: HSC_up
pathway	pval	n_intersect	pathway_size	supporting_genes	query_size	padj	tissue	direction	top_system	sub_system
REACTOME_DEVELOPMENTAL_BIOLOGY	0.000885441	11	1319	Alcam|Ank3|Bmp4|Dnm3|Gata2|Itgb3|Mapk12|Pbx1|Plxna1|Trpc6|Wwtr1	148	0.0011068	HSC	up	Developmental Biology	Developmental Biology
REACTOME_HEMOSTASIS	2.39714e-09	14	641	App|Clec1b|Ehd3|Gata2|Gng11|Gp5|Itgb3|Jam2|Mmrn1|Procr|Selp|Serpinb8|Trpc6|Vwf	148	1.19857e-08	HSC	up	Hemostasis	Hemostasis
REACTOME_POST_TRANSLATIONAL_PROTEIN_MODIFICATION	0.000452303	12	1417	Ank3|Apoe|App|Art4|Bmp4|C4b|Neu3|Pgr|Rab40b|Rora|Sbspon|Tnip3	148	0.000753838	HSC	up	Metabolism of proteins	Post-translational protein modification
REACTOME_RNA_POLYMERASE_II_TRANSCRIPTION	0.00114054	10	1154	Apoe|Gata2|Maf|Mllt3|Pgr|Plk2|Rora|Rorb|Rorc|Wwtr1	148	0.00114054	HSC	up	Gene expression (Transcription)	RNA Polymerase II Transcription
REACTOME_SIGNALING_BY_GPCR	1.55167e-05	10	676	App|Ccl4|Chrm3|Cxcl16|Cysltr2|Ece1|Gng11|Gpr183|Pde1c|Trpc6	148	3.87916e-05	HSC	up	Signal Transduction	Signaling by GPCR

## Sheet: HSC_down
pathway	pval	n_intersect	pathway_size	supporting_genes	query_size	padj	tissue	direction	top_system	sub_system
REACTOME_CELL_CYCLE	1.53138e-14	17	664	Brca2|Cenpf|Cenpk|Cks1b|Hjurp|Incenp|Kif23|Mcm3|Mcm4|Mcm6|Orc1|Pkmyt1|Plk4|Pola1|Smc2|Smc4|Top2a	107	4.59414e-14	HSC	down	Cell Cycle	Cell Cycle
REACTOME_CELL_CYCLE_MITOTIC	1.475e-13	15	531	Cenpf|Cenpk|Cks1b|Incenp|Kif23|Mcm3|Mcm4|Mcm6|Orc1|Pkmyt1|Plk4|Pola1|Smc2|Smc4|Top2a	107	2.2125e-13	HSC	down	Cell Cycle	Cell Cycle, Mitotic
REACTOME_INNATE_IMMUNE_SYSTEM	5.06777e-05	10	1085	Agpat2|Ap2a2|Cd47|Ckap4|Cxcr2|Gmfg|Mpo|Myo1c|Nlrc3|Plac8	107	5.06777e-05	HSC	down	Immune System	Innate Immune System

## Sheet: PBMC_up
pathway	pval	n_intersect	pathway_size	supporting_genes	query_size	padj	tissue	direction	top_system	sub_system
REACTOME_ACTIVATED_PKN1_STIMULATES_TRANSCRIPTION_OF_AR_ANDROGEN_RECEPTOR_REGULATED_GENES_KLK2_AND_KLK3	1.76541e-09	10	59	Ar|H2ac18|H2bc4|H3c15|H3c2|H3c3|H3c8|H4c4|H4c6|H4c8	651	5.75676e-09	PBMC	up	Signal Transduction	Signaling by Rho GTPases, Miro GTPases and RHOBTB3
REACTOME_ACTIVATION_OF_ANTERIOR_HOX_GENES_IN_HINDBRAIN_DEVELOPMENT_DURING_EARLY_EMBRYOGENESIS	4.56742e-07	10	104	H2ac18|H2bc4|H3c15|H3c2|H3c3|H3c8|H4c4|H4c6|H4c8|Pbx1	651	8.15611e-07	PBMC	up	Developmental Biology	Activation of HOX genes during differentiation
REACTOME_ADAPTIVE_IMMUNE_SYSTEM	2.18086e-08	30	779	Btnl9|C3|Cd101|Cd300lf|Cd8a|Cdc20|Dnm3|Enah|Fcgr1|H2-Q10|Ifitm1|Itgb5|Jaml|Kbtbd6|Kif11|Kif22|Lag3|Pdcd1|Prkg1|Racgap1|S100a8|S100a9|Siglece|Src|Treml1|Trpc1|Tubb1|Ube2c|Ube2o|Vcam1	651	5.64015e-08	PBMC	up	Immune System	Adaptive Immune System
REACTOME_AMYLOID_FIBER_FORMATION	1.10607e-09	12	93	H2ac18|H2bc4|H3c15|H3c2|H3c3|H3c8|H4c4|H4c6|H4c8|Ltf|Snca|Sncaip	651	4.02233e-09	PBMC	up	Metabolism of proteins	Amyloid fiber formation
REACTOME_CELL_CYCLE	1.0724e-17	41	664	Birc5|Bub1b|Ccna2|Ccnb1|Ccnb2|Cdc20|Cdk6|Cenph|Cks1b|Clspn|Dhfr|E2f1|Gmnn|H2ac18|H2bc4|H3c15|H3c2|H3c3|H3c8|H4c4|H4c6|H4c8|Hmmr|Kntc1|Lmna|Mastl|Ncapg|Ncapg2|Optn|Prim1|Prkar2b|Sgo1|Src|Tfdp1|Top2a|Tpx2|Tubb1|Tyms|Ube2c|Wee1|Ywhah	651	1.6086e-16	PBMC	up	Cell Cycle	Cell Cycle
REACTOME_CELL_CYCLE_CHECKPOINTS	4.30255e-08	17	277	Birc5|Bub1b|Ccna2|Ccnb1|Ccnb2|Cdc20|Cenph|Clspn|H2bc4|H4c4|H4c6|H4c8|Kntc1|Sgo1|Ube2c|Wee1|Ywhah	651	9.77853e-08	PBMC	up	Cell Cycle	Cell Cycle Checkpoints
REACTOME_CELL_CYCLE_MITOTIC	1.85957e-19	39	531	Birc5|Bub1b|Ccna2|Ccnb1|Ccnb2|Cdc20|Cdk6|Cenph|Cks1b|Dhfr|E2f1|Gmnn|H2ac18|H2bc4|H3c15|H3c2|H3c3|H3c8|H4c4|H4c6|H4c8|Hmmr|Kntc1|Lmna|Mastl|Ncapg|Ncapg2|Optn|Prim1|Prkar2b|Sgo1|Src|Tfdp1|Top2a|Tpx2|Tubb1|Tyms|Ube2c|Wee1	651	4.64892e-18	PBMC	up	Cell Cycle	Cell Cycle, Mitotic
REACTOME_CELL_SURFACE_INTERACTIONS_AT_THE_VASCULAR_WALL	6.24446e-06	11	170	Angpt1|Cd177|Esam|F11r|Gp6|Igha|Itga5|Itgb3|Jaml|Jchain|Src	651	8.67287e-06	PBMC	up	Hemostasis	Cell surface interactions at the vascular wall
REACTOME_CELLULAR_RESPONSES_TO_STIMULI	9.84883e-07	27	785	Ar|Ccna2|Cdk6|Clec1b|Cox6b2|Dnaja4|E2f1|Fnip2|Gclm|H2ac18|H2bc4|H3c15|H3c2|H3c3|H3c8|H4c4|H4c6|H4c8|Il6|Lmna|Nqo1|Prkaa2|Rpl39|Srxn1|Tfdp1|Tubb1|Ube2c	651	1.61172e-06	PBMC	up	Cellular responses to stimuli	Cellular responses to stimuli
REACTOME_CELLULAR_SENESCENCE	3.12847e-09	15	175	Ccna2|Cdk6|E2f1|H2ac18|H2bc4|H3c15|H3c2|H3c3|H3c8|H4c4|H4c6|H4c8|Il6|Tfdp1|Ube2c	651	9.77646e-09	PBMC	up	Cellular responses to stimuli	Cellular responses to stress
REACTOME_CHROMATIN_MODIFYING_ENZYMES	0.000786243	10	248	H2ac18|H2ac6|H2bc4|H3c15|H3c2|H3c3|H3c8|H4c4|H4c6|H4c8	651	0.000842403	PBMC	up	Chromatin organization	Chromatin modifying enzymes
REACTOME_CLASS_A_1_RHODOPSIN_LIKE_RECEPTORS	2.69907e-07	17	315	C3|Ccl5|Ccr2|Cxcr2|Cysltr2|F2rl2|Fpr1|Fpr2|Htr1b|P2ry1|P2ry12|Ppbp|Prokr1|Ptger3|S1pr3|Xcr1|Xk	651	5.06075e-07	PBMC	up	Signal Transduction	Signaling by GPCR
REACTOME_CONDENSATION_OF_PROPHASE_CHROMOSOMES	4.09036e-11	11	55	Ccnb1|H2ac18|H2bc4|H3c15|H3c2|H3c3|H3c8|H4c4|H4c6|H4c8|Ncapg2	651	2.22127e-10	PBMC	up	Cell Cycle	Cell Cycle, Mitotic
REACTOME_CYTOKINE_SIGNALING_IN_IMMUNE_SYSTEM	4.14637e-11	34	753	Birc5|Ccl5|Ccr2|Cebpd|Csf1|Csf2rb2|F13a1|Fcgr1|Fpr1|H2-Q10|H3c15|H3c2|H3c3|H3c8|Hgf|Ifitm1|Ighg2b|Ighg2c|Il1b|Il1r1|Il1r2|Il1rl1|Il1rn|Il6|Il7|Lcn2|Ncam1|Ptpn13|Snca|Src|Stx3|Trim46|Tubb1|Vcam1	651	2.22127e-10	PBMC	up	Immune System	Cytokine Signaling in Immune system
REACTOME_DEVELOPMENTAL_BIOLOGY	7.48227e-08	40	1319	Cacnb3|Ccnb1|Cebpd|Cntnap1|Crmp1|Dnm3|E2f1|Enah|Epha3|Gata2|Gmpr|H2ac18|H2bc4|H3c15|H3c2|H3c3|H3c8|H4c4|H4c6|H4c8|Itga2b|Itga5|Itgb3|Kalrn|Myl9|Ncam1|Pbx1|Plxna4|Ret|Rpl39|Sema6d|Src|Tal1|Tfdp1|Tfec|Trpc1|Trpc6|Tsc22d1|Tubb1|Wwtr1	651	1.55881e-07	PBMC	up	Developmental Biology	Developmental Biology
REACTOME_DNA_REPLICATION	1.09185e-07	13	167	Ccna2|Gmnn|H2ac18|H2bc4|H3c15|H3c2|H3c3|H3c8|H4c4|H4c6|H4c8|Prim1|Ube2c	651	2.2132e-07	PBMC	up	DNA Replication	DNA Replication
REACTOME_DNA_REPLICATION_PRE_INITIATION	1.1728e-07	12	140	Gmnn|H2ac18|H2bc4|H3c15|H3c2|H3c3|H3c8|H4c4|H4c6|H4c8|Prim1|Ube2c	651	2.31474e-07	PBMC	up	DNA Replication	DNA Replication Pre-Initiation
REACTOME_ESR_MEDIATED_SIGNALING	5.7531e-06	12	202	Gng11|H2ac18|H2bc4|H3c15|H3c2|H3c3|H3c8|H4c4|H4c6|H4c8|S1pr3|Src	651	8.14118e-06	PBMC	up	Signal Transduction	Signaling by Nuclear Receptors
REACTOME_EXTRACELLULAR_MATRIX_ORGANIZATION	1.08343e-06	16	310	Cd151|Ddr1|F11r|Itga2b|Itga5|Itgb3|Itgb5|Loxl3|Ltbp2|Mmp14|Mmp19|Mmp8|Ncam1|Vcam1|Vcan|Vwf	651	1.72888e-06	PBMC	up	Extracellular matrix organization	Extracellular matrix organization
REACTOME_FACTORS_INVOLVED_IN_MEGAKARYOCYTE_DEVELOPMENT_AND_PLATELET_PRODUCTION	4.53209e-08	13	155	Gata1|Gata2|H3c15|H3c2|H3c3|H3c8|Kif11|Kif18b|Kif22|Prkar2b|Racgap1|Tubb1|Wee1	651	9.99725e-08	PBMC	up	Hemostasis	Factors involved in megakaryocyte development and platelet production
REACTOME_G_ALPHA_I_SIGNALLING_EVENTS	5.66824e-10	20	297	C3|Ccl5|Ccr2|Cxcr2|Fpr1|Fpr2|Gna14|Gnaz|Gng11|Htr1b|Nbea|P2ry12|Ppbp|Prkar2b|Ptger3|Rgs12|Rgs16|Rgs18|S1pr3|Src	651	2.23746e-09	PBMC	up	Signal Transduction	Signaling by GPCR
REACTOME_G_ALPHA_Q_SIGNALLING_EVENTS	9.38993e-06	12	212	Cysltr2|F2rl2|Fpr2|Gna14|Gng11|Kalrn|P2ry1|Prokr1|Rgs16|Rgs18|Trpc6|Xcr1	651	1.25758e-05	PBMC	up	Signal Transduction	Signaling by GPCR
REACTOME_GPCR_LIGAND_BINDING	1.65276e-06	19	441	C3|Ccl5|Ccr2|Cxcr2|Cysltr2|F2rl2|Fpr1|Fpr2|Glp1r|Gng11|Htr1b|P2ry1|P2ry12|Ppbp|Prokr1|Ptger3|S1pr3|Xcr1|Xk	651	2.52973e-06	PBMC	up	Signal Transduction	Signaling by GPCR
REACTOME_HATS_ACETYLATE_HISTONES	1.47228e-06	10	118	H2ac18|H2ac6|H2bc4|H3c15|H3c2|H3c3|H3c8|H4c4|H4c6|H4c8	651	2.30044e-06	PBMC	up	Chromatin organization	Chromatin modifying enzymes
REACTOME_HDACS_DEACETYLATE_HISTONES	1.14331e-08	10	71	H2ac18|H2ac6|H2bc4|H3c15|H3c2|H3c3|H3c8|H4c4|H4c6|H4c8	651	3.06243e-08	PBMC	up	Chromatin organization	Chromatin modifying enzymes
REACTOME_HEMOSTASIS	3.68209e-34	59	641	Angpt1|Atp2b4|Cd177|Cd63|Cd9|Clec1b|Clu|Esam|F11r|F13a1|F2rl2|Gata1|Gata2|Gna14|Gng11|Gp1ba|Gp1bb|Gp5|Gp6|Gp9|Gucy1a1|Gucy1b1|H3c15|H3c2|H3c3|H3c8|Hgf|Igha|Itga2b|Itga5|Itgb3|Jaml|Jchain|Kif11|Kif18b|Kif22|Maged2|Mmrn1|Mpig6b|Mpl|P2rx1|P2ry1|P2ry12|Pde5a|Ppbp|Prkar2b|Prkg1|Rab27b|Racgap1|Serpine2|Src|Sytl4|Trpc6|Ttn|Tubb1|Vcl|Vegfb|Vwf|Wee1	651	2.76157e-32	PBMC	up	Hemostasis	Hemostasis
REACTOME_IMMUNOREGULATORY_INTERACTIONS_BETWEEN_A_LYMPHOID_AND_A_NON_LYMPHOID_CELL	2.21308e-05	10	160	C3|Cd300lf|Cd8a|Fcgr1|H2-Q10|Ifitm1|Jaml|Siglece|Treml1|Vcam1	651	2.86174e-05	PBMC	up	Immune System	Adaptive Immune System
REACTOME_INNATE_IMMUNE_SYSTEM	2.76231e-11	42	1085	Abca13|Adgrg3|Atp11a|C3|Ccr2|Cd177|Cd63|Clu|Cxcr2|Dnm3|Fcer1a|Fcgr1|Fpr1|Fpr2|H2-Q10|Hk3|Hp|Ighg2b|Ighg2c|Il1b|Lcn2|Ltf|Mefv|Mmp8|Ms4a2|Muc20|Nckap1|Optn|P2rx1|Ppbp|Rnf125|S100a11|S100a8|S100a9|Siglece|Src|Stom|Svip|Tarm1|Tlr5|Vcl|Wipf3	651	1.80915e-10	PBMC	up	Immune System	Innate Immune System
REACTOME_INTERLEUKIN_4_AND_INTERLEUKIN_13_SIGNALING	9.88519e-07	10	113	Birc5|Cebpd|F13a1|Hgf|Ighg2b|Ighg2c|Il1b|Il6|Lcn2|Vcam1	651	1.61172e-06	PBMC	up	Immune System	Cytokine Signaling in Immune system
REACTOME_M_PHASE	7.00336e-11	24	390	Birc5|Bub1b|Ccnb1|Ccnb2|Cdc20|Cenph|H2ac18|H2bc4|H3c15|H3c2|H3c3|H3c8|H4c4|H4c6|H4c8|Kntc1|Lmna|Mastl|Ncapg|Ncapg2|Prkar2b|Sgo1|Tubb1|Ube2c	651	3.08972e-10	PBMC	up	Cell Cycle	Cell Cycle, Mitotic
REACTOME_MAPK_FAMILY_SIGNALING_CASCADES	2.00013e-06	16	325	Angpt1|Cdc42ep5|Csf2rb2|Dlg2|Hgf|Il6|Itga2b|Itgb3|Kalrn|Ncam1|Nrg1|Pdgfrb|Ret|Src|Vcl|Vwf	651	3.0002e-06	PBMC	up	Signal Transduction	MAPK family signaling cascades
REACTOME_MEIOSIS	3.80659e-07	10	102	H2ac18|H2bc4|H3c15|H3c2|H3c3|H3c8|H4c4|H4c6|H4c8|Lmna	651	6.96327e-07	PBMC	up	Reproduction	Meiosis
REACTOME_MEMBRANE_TRAFFICKING	0.00016338	19	617	Bicd1|Dnm3|Kif11|Kif18b|Kif22|Naa38|Optn|Prkaa2|Rab27b|Rab36|Rab39b|Rab3il1|Racgap1|Sort1|Src|Ston2|Syt11|Tubb1|Ywhah	651	0.000182888	PBMC	up	Vesicle-mediated transport	Membrane Trafficking
REACTOME_METABOLISM_OF_LIPIDS	0.00142316	19	739	Acacb|Acer2|Ache|Acot7|Alox12|Alox8|Arnt2|Cyp11a1|Dbi|Dhcr24|Fads1|Far2|Hsd3b7|Mfsd2b|Pcyt1b|Plaat3|Prkaa2|Ptpn13|Sgms2	651	0.00146215	PBMC	up	Metabolism	Metabolism of lipids
REACTOME_MITOTIC_G1_PHASE_AND_G1_S_TRANSITION	2.4081e-08	13	147	Ccna2|Ccnb1|Cdk6|Cks1b|Dhfr|E2f1|Gmnn|Prim1|Src|Tfdp1|Top2a|Tyms|Wee1	651	5.82604e-08	PBMC	up	Cell Cycle	Cell Cycle, Mitotic
REACTOME_MITOTIC_G2_G2_M_PHASES	9.86812e-05	10	191	Ccna2|Ccnb1|Ccnb2|E2f1|Hmmr|Optn|Prkar2b|Tpx2|Tubb1|Wee1	651	0.000115642	PBMC	up	Cell Cycle	Cell Cycle, Mitotic
REACTOME_MITOTIC_METAPHASE_AND_ANAPHASE	0.00010084	11	230	Birc5|Bub1b|Ccnb1|Ccnb2|Cdc20|Cenph|Kntc1|Lmna|Sgo1|Tubb1|Ube2c	651	0.000116354	PBMC	up	Cell Cycle	Cell Cycle, Mitotic
REACTOME_MITOTIC_PROMETAPHASE	2.49037e-05	11	197	Birc5|Bub1b|Ccnb1|Ccnb2|Cdc20|Cenph|Kntc1|Ncapg|Prkar2b|Sgo1|Tubb1	651	3.16573e-05	PBMC	up	Cell Cycle	Cell Cycle, Mitotic
REACTOME_MITOTIC_PROPHASE	2.50296e-10	14	123	Ccnb1|Ccnb2|H2ac18|H2bc4|H3c15|H3c2|H3c3|H3c8|H4c4|H4c6|H4c8|Lmna|Mastl|Ncapg2	651	1.0429e-09	PBMC	up	Cell Cycle	Cell Cycle, Mitotic
REACTOME_MUSCLE_CONTRACTION	8.67581e-07	13	200	Atp2b4|Cald1|Gucy1a1|Gucy1b1|Itgb5|Kcnj2|Myl9|Pde5a|Tpm2|Trpc1|Ttn|Vcl|Wwtr1	651	1.47883e-06	PBMC	up	Muscle contraction	Muscle contraction
REACTOME_NERVOUS_SYSTEM_DEVELOPMENT	4.45661e-06	21	562	Cacnb3|Cntnap1|Crmp1|Dnm3|Enah|Epha3|Itga2b|Itga5|Itgb3|Kalrn|Myl9|Ncam1|Plxna4|Ret|Rpl39|Sema6d|Src|Trpc1|Trpc6|Tubb1|Wwtr1	651	6.4278e-06	PBMC	up	Developmental Biology	Nervous system development
REACTOME_NEURONAL_SYSTEM	6.66387e-06	17	399	Ache|Aldh5a1|Cacnb3|Dlg2|Flot1|Gng11|Kcnj2|Nbea|Nlgn2|Nrg1|Nrgn|Prkaa2|Prkar2b|Slc18a2|Slc6a4|Src|Tubb1	651	9.0871e-06	PBMC	up	Neuronal System	Neuronal System
REACTOME_NEUROTRANSMITTER_RECEPTORS_AND_POSTSYNAPTIC_SIGNAL_TRANSMISSION	0.000122052	10	196	Dlg2|Gng11|Kcnj2|Nbea|Nrg1|Nrgn|Prkaa2|Prkar2b|Src|Tubb1	651	0.000138696	PBMC	up	Neuronal System	Transmission across Chemical Synapses
REACTOME_NEUTROPHIL_DEGRANULATION	1.45156e-09	25	491	Abca13|Adgrg3|Atp11a|C3|Cd177|Cd63|Cxcr2|Fpr1|Fpr2|H2-Q10|Hk3|Hp|Lcn2|Ltf|Mmp8|P2rx1|Ppbp|S100a11|S100a8|S100a9|Siglece|Stom|Svip|Tarm1|Vcl	651	4.94851e-09	PBMC	up	Immune System	Innate Immune System
REACTOME_OXIDATIVE_STRESS_INDUCED_SENESCENCE	4.55936e-09	12	105	Cdk6|E2f1|H2ac18|H2bc4|H3c15|H3c2|H3c3|H3c8|H4c4|H4c6|H4c8|Tfdp1	651	1.36781e-08	PBMC	up	Cellular responses to stimuli	Cellular responses to stress
REACTOME_PEPTIDE_LIGAND_BINDING_RECEPTORS	1.69605e-05	11	189	C3|Ccl5|Ccr2|Cxcr2|F2rl2|Fpr1|Fpr2|Ppbp|Prokr1|Xcr1|Xk	651	2.23165e-05	PBMC	up	Signal Transduction	Signaling by GPCR
REACTOME_PLATELET_ACTIVATION_SIGNALING_AND_AGGREGATION	1.18175e-21	31	263	Cd63|Cd9|Clec1b|Clu|F13a1|F2rl2|Gna14|Gng11|Gp1ba|Gp1bb|Gp5|Gp6|Gp9|Hgf|Itga2b|Itgb3|Maged2|Mmrn1|Mpig6b|Mpl|P2ry1|P2ry12|Ppbp|Rab27b|Src|Sytl4|Trpc6|Ttn|Vcl|Vegfb|Vwf	651	4.43156e-20	PBMC	up	Hemostasis	Platelet activation, signaling and aggregation
REACTOME_POST_TRANSLATIONAL_PROTEIN_MODIFICATION	0.000841982	31	1417	Ar|Birc5|C3|Ccna2|Cdc20|Clspn|Csf1|Fn3k|H2-Q10|H2ac18|H2ac6|H2bc4|H4c4|H4c6|H4c8|Il6|Kbtbd6|Lgals1|Ly6g6c|Mdga1|Muc20|Rab27b|Rab36|Rab39b|Rcn1|Top2a|Ttll11|Ttll7|Tubb1|Ube2c|Vcan	651	0.000889417	PBMC	up	Metabolism of proteins	Post-translational protein modification
REACTOME_PRE_NOTCH_EXPRESSION_AND_PROCESSING	9.80929e-09	11	90	E2f1|H2ac18|H2bc4|H3c15|H3c2|H3c3|H3c8|H4c4|H4c6|H4c8|Tfdp1	651	2.7248e-08	PBMC	up	Signal Transduction	Signaling by NOTCH
REACTOME_RAC1_GTPASE_CYCLE	6.60865e-05	10	182	Arhgap10|Arhgap23|Cit|Ect2|Kalrn|Mcf2l|Nckap1|Ophn1|Racgap1|Wipf3	651	7.99434e-05	PBMC	up	Signal Transduction	Signaling by Rho GTPases, Miro GTPases and RHOBTB3
REACTOME_REPRODUCTION	1.37075e-07	12	142	Cd9|H2ac18|H2bc4|H3c15|H3c2|H3c3|H3c8|H4c4|H4c6|H4c8|Lmna|Prdm1	651	2.63606e-07	PBMC	up	Reproduction	Reproduction
REACTOME_RESPONSE_TO_ELEVATED_PLATELET_CYTOSOLIC_CA2	6.28251e-12	16	134	Cd63|Cd9|Clu|F13a1|Hgf|Itga2b|Itgb3|Maged2|Mmrn1|Ppbp|Rab27b|Sytl4|Ttn|Vcl|Vegfb|Vwf	651	5.04792e-11	PBMC	up	Hemostasis	Platelet activation, signaling and aggregation
REACTOME_RHO_GTPASE_CYCLE	2.2633e-08	22	444	Arhgap10|Arhgap23|Arhgap28|Cdc42ep5|Cit|Daam1|Dlg5|Ect2|Flot1|Kalrn|Kif14|Mcf2l|Nckap1|Ophn1|Pde5a|Pkn3|Ptpn13|Racgap1|Rhoj|Src|Stom|Wipf3	651	5.65824e-08	PBMC	up	Signal Transduction	Signaling by Rho GTPases, Miro GTPases and RHOBTB3
REACTOME_RHO_GTPASE_EFFECTORS	1.53978e-17	29	311	Ar|Birc5|Bub1b|Cdc20|Cenph|Cit|Daam1|H2ac18|H2bc4|H3c15|H3c2|H3c3|H3c8|H4c4|H4c6|H4c8|Kif14|Kntc1|Myl9|Nckap1|Pkn3|Prc1|S100a8|S100a9|Sgo1|Src|Tubb1|Wipf3|Ywhah	651	1.92473e-16	PBMC	up	Signal Transduction	Signaling by Rho GTPases, Miro GTPases and RHOBTB3
REACTOME_RHO_GTPASES_ACTIVATE_PKNS	2.89464e-11	13	86	Ar|H2ac18|H2bc4|H3c15|H3c2|H3c3|H3c8|H4c4|H4c6|H4c8|Myl9|Pkn3|Ywhah	651	1.80915e-10	PBMC	up	Signal Transduction	Signaling by Rho GTPases, Miro GTPases and RHOBTB3
REACTOME_RHOA_GTPASE_CYCLE	2.6119e-08	13	148	Arhgap10|Arhgap23|Arhgap28|Cit|Daam1|Ect2|Flot1|Kalrn|Mcf2l|Ophn1|Pkn3|Racgap1|Stom	651	6.12164e-08	PBMC	up	Signal Transduction	Signaling by Rho GTPases, Miro GTPases and RHOBTB3
REACTOME_RNA_POLYMERASE_II_TRANSCRIPTION	5.89516e-08	37	1154	Ar|Arnt2|Birc5|Ccna2|Ccnb1|Cdk6|Cox6b2|E2f1|E2f8|Gata1|Gata2|Gp1ba|H2ac18|H2bc4|H3c15|H3c2|H3c3|H3c8|H4c4|H4c6|H4c8|Il6|Itga2b|Itga5|Myl9|Ndrg1|Plxna4|Prdm1|Prkaa2|Ret|Src|Tal1|Tfdp1|Tpx2|Ube2c|Wwtr1|Ywhah	651	1.26325e-07	PBMC	up	Gene expression (Transcription)	RNA Polymerase II Transcription
REACTOME_RUNX1_REGULATES_GENES_INVOLVED_IN_MEGAKARYOCYTE_DIFFERENTIATION_AND_PLATELET_FUNCTION	6.73056e-12	13	77	Gata1|Gp1ba|H2ac18|H2bc4|H3c15|H3c2|H3c3|H3c8|H4c4|H4c6|H4c8|Itga2b|Myl9	651	5.04792e-11	PBMC	up	Gene expression (Transcription)	RNA Polymerase II Transcription
REACTOME_RUNX1_REGULATES_TRANSCRIPTION_OF_GENES_INVOLVED_IN_DIFFERENTIATION_OF_HSCS	8.64227e-09	12	111	Gata1|Gata2|H2ac18|H2bc4|H3c15|H3c2|H3c3|H3c8|H4c4|H4c6|H4c8|Tal1	651	2.49296e-08	PBMC	up	Gene expression (Transcription)	RNA Polymerase II Transcription
REACTOME_SENESCENCE_ASSOCIATED_SECRETORY_PHENOTYPE_SASP	6.04347e-11	13	91	Ccna2|Cdk6|H2ac18|H2bc4|H3c15|H3c2|H3c3|H3c8|H4c4|H4c6|H4c8|Il6|Ube2c	651	2.97055e-10	PBMC	up	Cellular responses to stimuli	Cellular responses to stress
REACTOME_SIGNALING_BY_GPCR	2.25187e-12	34	676	C3|Ccl5|Ccr2|Cxcr2|Cysltr2|Ect2|F2rl2|Fpr1|Fpr2|Glp1r|Gna14|Gnaz|Gng11|Gpr15|Htr1b|Itga5|Kalrn|Mcf2l|Nbea|P2ry1|P2ry12|Pde3a|Ppbp|Prkar2b|Prokr1|Ptger3|Rgs12|Rgs16|Rgs18|S1pr3|Src|Trpc6|Xcr1|Xk	651	2.12806e-11	PBMC	up	Signal Transduction	Signaling by GPCR
REACTOME_SIGNALING_BY_INTERLEUKINS	6.33717e-11	26	457	Birc5|Ccl5|Ccr2|Cebpd|Csf1|Csf2rb2|F13a1|Fpr1|H3c15|H3c2|H3c3|H3c8|Hgf|Ighg2b|Ighg2c|Il1b|Il1r1|Il1r2|Il1rl1|Il1rn|Il6|Il7|Lcn2|Ptpn13|Stx3|Vcam1	651	2.97055e-10	PBMC	up	Immune System	Cytokine Signaling in Immune system
REACTOME_SIGNALING_BY_NOTCH	2.15777e-06	13	217	E2f1|H2ac18|H2bc4|H3c15|H3c2|H3c3|H3c8|H4c4|H4c6|H4c8|Nbea|Pbx1|Tfdp1	651	3.1732e-06	PBMC	up	Signal Transduction	Signaling by NOTCH
REACTOME_SIGNALING_BY_NUCLEAR_RECEPTORS	2.95183e-05	13	277	Dhrs9|Gng11|H2ac18|H2bc4|H3c15|H3c2|H3c3|H3c8|H4c4|H4c6|H4c8|S1pr3|Src	651	3.68979e-05	PBMC	up	Signal Transduction	Signaling by Nuclear Receptors
REACTOME_SIGNALING_BY_RHO_GTPASES_MIRO_GTPASES_AND_RHOBTB3	3.78956e-19	44	702	Ar|Arhgap10|Arhgap23|Arhgap28|Birc5|Bub1b|Cdc20|Cdc42ep5|Cenph|Cit|Daam1|Dlg5|Ect2|Flot1|H2ac18|H2bc4|H3c15|H3c2|H3c3|H3c8|H4c4|H4c6|H4c8|Kalrn|Kif14|Kntc1|Mcf2l|Myl9|Nckap1|Ophn1|Pde5a|Pkn3|Prc1|Ptpn13|Racgap1|Rhoj|S100a8|S100a9|Sgo1|Src|Stom|Tubb1|Wipf3|Ywhah	651	7.10543e-18	PBMC	up	Signal Transduction	Signaling by Rho GTPases, Miro GTPases and RHOBTB3
REACTOME_SIGNALING_BY_WNT	9.56955e-05	13	311	Daam1|Gng11|H2ac18|H2bc4|H3c15|H3c2|H3c3|H3c8|H4c4|H4c6|H4c8|Prkg1|Rspo1	651	0.000113923	PBMC	up	Signal Transduction	Signaling by WNT
REACTOME_TCF_DEPENDENT_SIGNALING_IN_RESPONSE_TO_WNT	0.000258008	10	215	H2ac18|H2bc4|H3c15|H3c2|H3c3|H3c8|H4c4|H4c6|H4c8|Rspo1	651	0.000284568	PBMC	up	Signal Transduction	Signaling by WNT
REACTOME_TRANSCRIPTIONAL_REGULATION_BY_RUNX1	1.12625e-09	17	217	Cdk6|Gata1|Gata2|Gp1ba|H2ac18|H2bc4|H3c15|H3c2|H3c3|H3c8|H4c4|H4c6|H4c8|Itga2b|Myl9|Src|Tal1	651	4.02233e-09	PBMC	up	Gene expression (Transcription)	RNA Polymerase II Transcription
REACTOME_TRANSCRIPTIONAL_REGULATION_BY_TP53	0.00104613	12	351	Birc5|Ccna2|Ccnb1|Cox6b2|E2f1|E2f8|Ndrg1|Prdm1|Prkaa2|Tfdp1|Tpx2|Ywhah	651	0.00108972	PBMC	up	Gene expression (Transcription)	RNA Polymerase II Transcription
REACTOME_TRANSCRIPTIONAL_REGULATION_OF_GRANULOPOIESIS	2.26993e-12	13	71	E2f1|Gata2|H2ac18|H2bc4|H3c15|H3c2|H3c3|H3c8|H4c4|H4c6|H4c8|Tal1|Tfdp1	651	2.12806e-11	PBMC	up	Developmental Biology	Transcriptional regulation of granulopoiesis
REACTOME_TRANSMISSION_ACROSS_CHEMICAL_SYNAPSES	6.13066e-07	15	261	Ache|Aldh5a1|Cacnb3|Dlg2|Gng11|Kcnj2|Nbea|Nrg1|Nrgn|Prkaa2|Prkar2b|Slc18a2|Slc6a4|Src|Tubb1	651	1.0693e-06	PBMC	up	Neuronal System	Transmission across Chemical Synapses
REACTOME_TRANSPORT_OF_SMALL_MOLECULES	0.000413055	20	719	Aqp9|Atp11a|Atp2b4|Gng11|Lcn2|Nipa1|Prkar2b|Slc18a2|Slc1a4|Slc22a3|Slc22a4|Slc24a3|Slc39a8|Slc40a1|Slc4a1|Slc6a9|Stom|Trpc1|Trpc6|Wnk4	651	0.000448972	PBMC	up	Transport of small molecules	Transport of small molecules
REACTOME_VESICLE_MEDIATED_TRANSPORT	4.41202e-05	22	707	Bicd1|Dnm3|Hp|Igha|Jchain|Kif11|Kif18b|Kif22|Naa38|Optn|Prkaa2|Rab27b|Rab36|Rab39b|Rab3il1|Racgap1|Sort1|Src|Ston2|Syt11|Tubb1|Ywhah	651	5.42461e-05	PBMC	up	Vesicle-mediated transport	Vesicle-mediated transport
REACTOME_VIRAL_INFECTION_PATHWAYS	0.0114163	18	838	Cebpd|H2-Q10|H2ac18|H2ac6|H2bc4|H3c15|H3c2|H3c3|H3c8|H4c4|H4c6|H4c8|Il1r1|Pdcd1|Rpl39|Tubb1|Ywhah|Zdhhc2	651	0.0115706	PBMC	up	VIRAL_INFECTION_PATHWAYS	VIRAL_INFECTION_PATHWAYS

## Sheet: PBMC_down
pathway	pval	n_intersect	pathway_size	supporting_genes	query_size	padj	tissue	direction	top_system	sub_system
REACTOME_DEVELOPMENTAL_BIOLOGY	0.0179532	10	1319	Efnb2|Gfra2|Hes1|Irs2|Lef1|Lrig1|Mamld1|Scn8a|Trpm1|Wnt11	193	0.0179532	PBMC	down	Developmental Biology	Developmental Biology
REACTOME_POST_TRANSLATIONAL_PROTEIN_MODIFICATION	0.00151272	13	1417	Adamts14|B3gnt7|Fbxl22|Igfbp4|Klhl3|Lmo7|Lypd6b|Otoa|Smad7|St8sia1|St8sia6|Tnfaip3|Usp28	193	0.00226909	PBMC	down	Metabolism of proteins	Post-translational protein modification
REACTOME_RNA_POLYMERASE_II_TRANSCRIPTION	0.000228484	13	1154	Camk4|Gadd45a|Hes1|Il2ra|Junb|Lef1|Mamld1|Nr4a3|Plk2|Sesn1|Smad7|Tgif1|Tgif2	193	0.000685451	PBMC	down	Gene expression (Transcription)	RNA Polymerase II Transcription

## Sheet: LinNeg_up
pathway	pval	n_intersect	pathway_size	supporting_genes	query_size	padj	tissue	direction	top_system	sub_system
REACTOME_ADAPTIVE_IMMUNE_SYSTEM	5.19746e-38	87	779	Asb2|C3|Card11|Cd160|Cd200|Cd28|Cd3d|Cd3e|Cd3g|Cd74|Cd79a|Cd8a|Cd8b1|Col3a1|Colec12|Ctsc|Ctss|Cyba|Cybb|Dnm3|Enah|Fcgr1|Fcgr4|H2-Aa|H2-Ab1|H2-DMb1|H2-Eb1|H2-Q7|Icam1|Icosl|Ifi30|Ighm|Ighv3-6|Ighv8-12|Igkv1-117|Igkv1-135|Igkv12-41|Igkv12-44|Igkv13-84|Igkv13-85|Igkv14-111|Igkv14-126|Igkv17-127|Igkv2-109|Igkv8-21|Igkv8-27|Igkv8-28|Igkv8-30|Iglc1|Iglc2|Itgb2|Itgb5|Itk|Klrg1|Lck|Lgmn|Lmo7|Map3k14|Map3…	1124	1.25504e-36	LinNeg	up	Immune System	Adaptive Immune System
REACTOME_ANTIGEN_ACTIVATES_B_CELL_RECEPTOR_BCR_LEADING_TO_GENERATION_OF_SECOND_MESSENGERS	1.02898e-17	21	81	Cd79a|Ighm|Ighv3-6|Ighv8-12|Igkv1-117|Igkv1-135|Igkv12-41|Igkv12-44|Igkv13-84|Igkv13-85|Igkv14-111|Igkv14-126|Igkv17-127|Igkv2-109|Igkv8-21|Igkv8-27|Igkv8-28|Igkv8-30|Iglc1|Iglc2|Trpc1	1124	4.52751e-17	LinNeg	up	Immune System	Adaptive Immune System
REACTOME_ANTIGEN_PROCESSING_CROSS_PRESENTATION	1.20787e-05	11	107	Ctss|Cyba|Cybb|Fcgr1|H2-Q7|Itgb5|Mrc2|Tlr1|Tlr2|Tlr4|Tlr6	1124	1.5272e-05	LinNeg	up	Immune System	Adaptive Immune System
REACTOME_APOPTOSIS	0.00350705	10	177	Bmf|Bmx|Dsg2|Dsp|Fasl|Maged1|Pmaip1|Ppp3cc|Tlr4|Vim	1124	0.00367405	LinNeg	up	Programmed Cell Death	Apoptosis
REACTOME_ASSEMBLY_OF_COLLAGEN_FIBRILS_AND_OTHER_MULTIMERIC_STRUCTURES	2.64109e-09	12	60	Col12a1|Col18a1|Col3a1|Col4a1|Col4a2|Col6a1|Col6a2|Col8a1|Ctss|Dst|Lox|Loxl1	1124	5.48151e-09	LinNeg	up	Extracellular matrix organization	Collagen formation
REACTOME_BINDING_AND_UPTAKE_OF_LIGANDS_BY_SCAVENGER_RECEPTORS	3.837e-25	28	93	Apob|Col3a1|Col4a1|Col4a2|Colec12|Hp|Igha|Ighv3-6|Ighv8-12|Igkv1-117|Igkv1-135|Igkv12-41|Igkv12-44|Igkv13-84|Igkv13-85|Igkv14-111|Igkv14-126|Igkv17-127|Igkv2-109|Igkv8-21|Igkv8-27|Igkv8-28|Igkv8-30|Iglc1|Iglc2|Jchain|Lrp1|Scarf1	1124	3.837e-24	LinNeg	up	Vesicle-mediated transport	Binding and Uptake of Ligands by Scavenger Receptors
REACTOME_BIOLOGICAL_OXIDATIONS	3.42728e-06	16	198	Ahr|Ces1d|Chac1|Cyp1b1|Cyp26b1|Cyp2b10|Cyp2d22|Cyp4v3|Ephx1|Fmo2|Gstm1|Gstm2|Hpgds|Mgst1|Sult1a1|Ugt1a7c	1124	4.54217e-06	LinNeg	up	Metabolism	Biological oxidations
REACTOME_CD22_MEDIATED_BCR_REGULATION	4.71458e-20	20	56	Cd79a|Ighm|Ighv3-6|Ighv8-12|Igkv1-117|Igkv1-135|Igkv12-41|Igkv12-44|Igkv13-84|Igkv13-85|Igkv14-111|Igkv14-126|Igkv17-127|Igkv2-109|Igkv8-21|Igkv8-27|Igkv8-28|Igkv8-30|Iglc1|Iglc2	1124	2.59302e-19	LinNeg	up	Immune System	Adaptive Immune System
REACTOME_CDC42_GTPASE_CYCLE	9.75509e-08	16	152	Arhgap26|Arhgap29|Cdc42bpb|Cdc42ep1|Cdc42ep5|Cpne8|Dlc1|Mcf2l|Plekhg1|Prex2|Rasgrf2|Stard13|Stard8|Syde1|Tagap|Wipf3	1124	1.65086e-07	LinNeg	up	Signal Transduction	Signaling by Rho GTPases, Miro GTPases and RHOBTB3
REACTOME_CELL_CELL_COMMUNICATION	1.51385e-05	13	152	Adam19|Cadm1|Cadm3|Cdh11|Cdh2|Cldn1|Dst|Fermt2|Kirrel|Pard3|Parva|Patj|Sirpa	1124	1.89232e-05	LinNeg	up	Cell-Cell communication	Cell-Cell communication
REACTOME_CELL_JUNCTION_ORGANIZATION	2.39492e-05	11	115	Adam19|Cadm1|Cadm3|Cdh11|Cdh2|Cldn1|Dst|Fermt2|Pard3|Parva|Patj	1124	2.92712e-05	LinNeg	up	Cell-Cell communication	Cell junction organization
REACTOME_CELL_SURFACE_INTERACTIONS_AT_THE_VASCULAR_WALL	8.32044e-37	45	170	Apob|Cd2|Cd74|Ceacam1|Epcam|Esam|Fn1|Gas6|Gpc1|Igha|Ighm|Ighv3-6|Ighv8-12|Igkv1-117|Igkv1-135|Igkv12-41|Igkv12-44|Igkv13-84|Igkv13-85|Igkv14-111|Igkv14-126|Igkv17-127|Igkv2-109|Igkv8-21|Igkv8-27|Igkv8-28|Igkv8-30|Iglc1|Iglc2|Itga3|Itgb2|Itgb3|Jam2|Jchain|Lck|Procr|Pros1|Sdc1|Sdc2|Sdc3|Sdc4|Selp|Sirpa|Thbd|Yes1	1124	1.52541e-35	LinNeg	up	Hemostasis	Cell surface interactions at the vascular wall
REACTOME_CELLULAR_RESPONSES_TO_STIMULI	0.000856143	30	785	Apob|Ar|Camk2d|Castor2|Cdkn1a|Cdkn2d|Cebpb|Chac1|Creb3l1|Cyba|Cybb|Epas1|Gpx3|Herpud1|Hmox1|Id1|Kdelr3|Nr1d1|Nr3c2|Pdgfa|Pgr|Prkaa2|Serpinh1|Sult1a1|Tlr4|Tuba1a|Tubb2b|Tubb6|Wfs1|Xbp1	1124	0.000941758	LinNeg	up	Cellular responses to stimuli	Cellular responses to stimuli
REACTOME_CHEMOKINE_RECEPTORS_BIND_CHEMOKINES	6.86612e-08	10	51	Ccl5|Ccr5|Ccr9|Cx3cl1|Cxcl12|Cxcl16|Cxcl9|Cxcr3|Cxcr6|Xcr1	1124	1.18011e-07	LinNeg	up	Signal Transduction	Signaling by GPCR
REACTOME_CHONDROITIN_SULFATE_DERMATAN_SULFATE_METABOLISM	5.62207e-08	10	50	Bgn|Chpf|Dse|Gpc1|Gpc6|Sdc1|Sdc2|Sdc3|Sdc4|Vcan	1124	9.97463e-08	LinNeg	up	Metabolism	Metabolism of carbohydrates
REACTOME_CLASS_A_1_RHODOPSIN_LIKE_RECEPTORS	1.24439e-13	32	315	Adora2a|Agt|App|C3|Ccl5|Ccr5|Ccr9|Chrm3|Cx3cl1|Cxcl12|Cxcl16|Cxcl9|Cxcr3|Cxcr6|Cysltr1|Cysltr2|Ece1|Ednrb|F2rl1|Gpr18|Gpr35|Gpr55|Gpr65|Gpr68|Kiss1r|Lhcgr|Lpar4|Nmb|P2ry10|Psap|S1pr2|Xcr1	1124	3.60217e-13	LinNeg	up	Signal Transduction	Signaling by GPCR
REACTOME_CLASS_I_MHC_MEDIATED_ANTIGEN_PROCESSING_PRESENTATION	0.002561	17	385	Asb2|Ctss|Cyba|Cybb|Fcgr1|H2-Q7|Itgb5|Lmo7|Mrc2|Socs1|Socs3|Spsb1|Spsb4|Tlr1|Tlr2|Tlr4|Tlr6	1124	0.00270875	LinNeg	up	Immune System	Adaptive Immune System
REACTOME_COLLAGEN_BIOSYNTHESIS_AND_MODIFYING_ENZYMES	8.61167e-07	10	66	Col12a1|Col16a1|Col18a1|Col3a1|Col4a1|Col4a2|Col6a1|Col6a2|Col8a1|Serpinh1	1124	1.24643e-06	LinNeg	up	Extracellular matrix organization	Collagen formation
REACTOME_COLLAGEN_DEGRADATION	1.7199e-06	10	71	Col12a1|Col16a1|Col18a1|Col3a1|Col4a1|Col4a2|Col6a1|Col6a2|Col8a1|Mmp19	1124	2.39479e-06	LinNeg	up	Extracellular matrix organization	Degradation of the extracellular matrix
REACTOME_COLLAGEN_FORMATION	2.97442e-09	14	88	Col12a1|Col16a1|Col18a1|Col3a1|Col4a1|Col4a2|Col6a1|Col6a2|Col8a1|Ctss|Dst|Lox|Loxl1|Serpinh1	1124	5.94884e-09	LinNeg	up	Extracellular matrix organization	Collagen formation
REACTOME_COMPLEMENT_CASCADE	4.42477e-26	30	105	C1s1|C3|C4b|Cfb|Cfh|Clu|Fcnb|Ighg2b|Ighg2c|Ighg3|Ighv3-6|Ighv8-12|Igkv1-117|Igkv1-135|Igkv12-41|Igkv12-44|Igkv13-84|Igkv13-85|Igkv14-111|Igkv14-126|Igkv17-127|Igkv2-109|Igkv8-21|Igkv8-27|Igkv8-28|Igkv8-30|Iglc1|Iglc2|Pros1|Serping1	1124	5.40806e-25	LinNeg	up	Immune System	Innate Immune System
REACTOME_COSTIMULATION_BY_THE_CD28_FAMILY	8.55475e-10	13	67	Cd28|Cd3d|Cd3e|Cd3g|H2-Aa|H2-Ab1|H2-Eb1|Icosl|Lck|Map3k14|Map3k8|Pdcd1|Yes1	1124	1.84514e-09	LinNeg	up	Immune System	Adaptive Immune System
REACTOME_CREATION_OF_C4_AND_C2_ACTIVATORS	1.44318e-22	23	66	C1s1|Fcnb|Ighg2b|Ighg2c|Ighg3|Ighv3-6|Ighv8-12|Igkv1-117|Igkv1-135|Igkv12-41|Igkv12-44|Igkv13-84|Igkv13-85|Igkv14-111|Igkv14-126|Igkv17-127|Igkv2-109|Igkv8-21|Igkv8-27|Igkv8-28|Igkv8-30|Iglc1|Iglc2	1124	9.92186e-22	LinNeg	up	Immune System	Innate Immune System
REACTOME_CYTOKINE_SIGNALING_IN_IMMUNE_SYSTEM	5.41501e-40	88	753	App|Camk2d|Ccl5|Ccr5|Cdkn1a|Ciita|Cish|Dusp3|Dusp4|Edar|Egr1|Fasl|Fcgr1|Fn1|Fscn1|Gata3|Gbp2|Gbp4|Gbp8|Gbp9|Ghr|H2-Aa|H2-Ab1|H2-Eb1|H2-Q7|Hck|Hmox1|Icam1|Ifi30|Ifit3|Ifitm3|Ighg2b|Ighg2c|Ighg3|Il13ra1|Il21r|Il2ra|Il2rb|Il4ra|Il6ra|Il6st|Il7r|Il9r|Irf4|Irf5|Irf6|Irs1|Itgb2|Lbp|Lck|Lifr|Ltb|Ltbr|Map3k14|Map3k8|Muc1|Ncam1|Ndn|Nlrc5|Nod1|Nod2|Osmr|Pim1|Prlr|Relb|Rorc|Sdc1|Socs1|Socs2|Socs3|Stx1a|Tnf|…	1124	1.9855e-38	LinNeg	up	Immune System	Cytokine Signaling in Immune system
REACTOME_DEATH_RECEPTOR_SIGNALING	0.000279747	11	151	Arhgef17|Arhgef37|Clip3|Fasl|Ikbke|Maged1|Mcf2l|Obscn|Rasgrf2|Tnf|Traf1	1124	0.000317239	LinNeg	up	DEATH_RECEPTOR_SIGNALING	DEATH_RECEPTOR_SIGNALING
REACTOME_DEGRADATION_OF_THE_EXTRACELLULAR_MATRIX	2.9621e-09	18	154	Adam15|Adamts5|Capn2|Col12a1|Col16a1|Col18a1|Col3a1|Col4a1|Col4a2|Col6a1|Col6a2|Col8a1|Ctss|Fbn1|Fn1|Mmp19|Nid1|Spp1	1124	5.94884e-09	LinNeg	up	Extracellular matrix organization	Degradation of the extracellular matrix
REACTOME_DEVELOPMENTAL_BIOLOGY	2.2735e-23	90	1319	Bmp4|Bmp7|Boc|Cacna1d|Cacna1h|Cacna1s|Cdh2|Cdkn1a|Ceacam1|Cebpb|Cntnap1|Col3a1|Col4a1|Col4a2|Col6a1|Col6a2|Cxcl12|Dnm3|Dok6|Dpysl3|Dsc2|Dsg2|Dsp|Ednrb|Enah|Eomes|Epas1|Fgfr1|Foxc1|Gata3|Gpc1|Hoxb2|Hoxb3|Id1|Il6ra|Irf4|Itgb3|Jag1|Kazn|Kitl|Krt80|Lama2|Lef1|Lpl|Mafb|Mamld1|Mapk12|Mecom|Mlph|Myl9|Nab2|Ncam1|Neo1|Nrp2|Pkp3|Plxnd1|Pparg|Rap1gap|Rara|Rarb|Rarg|Reln|Ret|Rgmb|Rhob|Robo1|Robo3|Sdc2|Sema5a…	1124	1.92373e-22	LinNeg	up	Developmental Biology	Developmental Biology
REACTOME_ECM_PROTEOGLYCANS	7.70381e-16	19	76	App|Bgn|Col3a1|Col4a1|Col4a2|Col6a1|Col6a2|Fn1|Ibsp|Itgb3|Itgb5|Lama2|Lama4|Lamb2|Matn4|Ncam1|Tgfb3|Tnc|Vcan	1124	2.64818e-15	LinNeg	up	Extracellular matrix organization	ECM proteoglycans
REACTOME_ELASTIC_FIBRE_FORMATION	1.93398e-12	13	43	Bmp4|Bmp7|Efemp1|Fbln5|Fbn1|Fn1|Itgb3|Itgb5|Lox|Loxl1|Ltbp2|Ltbp4|Tgfb3	1124	4.83495e-12	LinNeg	up	Extracellular matrix organization	Elastic fibre formation
REACTOME_EXTRACELLULAR_MATRIX_ORGANIZATION	5.70475e-38	58	310	Adam15|Adam19|Adamts5|App|Bgn|Bmp4|Bmp7|Capn2|Ceacam1|Col12a1|Col16a1|Col18a1|Col3a1|Col4a1|Col4a2|Col6a1|Col6a2|Col8a1|Ctss|Ddr1|Ddr2|Dst|Efemp1|Fbln5|Fbn1|Fn1|Ibsp|Icam1|Itga3|Itgb2|Itgb3|Itgb5|Jam2|Lama2|Lama4|Lamb2|Lox|Loxl1|Ltbp2|Ltbp4|Matn4|Mmp19|Ncam1|Nid1|Nid2|Pdgfa|Pdgfb|Sdc1|Sdc2|Sdc3|Sdc4|Serpinh1|Spp1|Tgfb3|Tnc|Vcam1|Vcan|Vwf	1124	1.25504e-36	LinNeg	up	Extracellular matrix organization	Extracellular matrix organization
REACTOME_FC_EPSILON_RECEPTOR_FCERI_SIGNALING	4.59091e-13	24	181	Card11|Ighv3-6|Ighv8-12|Igkv1-117|Igkv1-135|Igkv12-41|Igkv12-44|Igkv13-84|Igkv13-85|Igkv14-111|Igkv14-126|Igkv17-127|Igkv2-109|Igkv8-21|Igkv8-27|Igkv8-28|Igkv8-30|Iglc1|Iglc2|Itk|Nfatc2|Rasgrp1|Rasgrp4|Txk	1124	1.2625e-12	LinNeg	up	Immune System	Innate Immune System
REACTOME_FCERI_MEDIATED_CA_2_MOBILIZATION	1.35694e-17	21	82	Ighv3-6|Ighv8-12|Igkv1-117|Igkv1-135|Igkv12-41|Igkv12-44|Igkv13-84|Igkv13-85|Igkv14-111|Igkv14-126|Igkv17-127|Igkv2-109|Igkv8-21|Igkv8-27|Igkv8-28|Igkv8-30|Iglc1|Iglc2|Itk|Nfatc2|Txk	1124	5.52829e-17	LinNeg	up	FCERI_MEDIATED_CA_2_MOBILIZATION	FCERI_MEDIATED_CA_2_MOBILIZATION
REACTOME_FCERI_MEDIATED_MAPK_ACTIVATION	6.48095e-14	18	83	Ighv3-6|Ighv8-12|Igkv1-117|Igkv1-135|Igkv12-41|Igkv12-44|Igkv13-84|Igkv13-85|Igkv14-111|Igkv14-126|Igkv17-127|Igkv2-109|Igkv8-21|Igkv8-27|Igkv8-28|Igkv8-30|Iglc1|Iglc2	1124	1.92677e-13	LinNeg	up	Immune System	Innate Immune System
REACTOME_FCERI_MEDIATED_NF_KB_ACTIVATION	3.02184e-13	21	131	Card11|Ighv3-6|Ighv8-12|Igkv1-117|Igkv1-135|Igkv12-41|Igkv12-44|Igkv13-84|Igkv13-85|Igkv14-111|Igkv14-126|Igkv17-127|Igkv2-109|Igkv8-21|Igkv8-27|Igkv8-28|Igkv8-30|Iglc1|Iglc2|Rasgrp1|Rasgrp4	1124	8.52313e-13	LinNeg	up	Immune System	Innate Immune System
REACTOME_FCGAMMA_RECEPTOR_FCGR_DEPENDENT_PHAGOCYTOSIS	5.86801e-21	29	140	Cd3g|Fcgr1|Fcgr4|Fgr|Hck|Ighg2b|Ighg2c|Ighg3|Ighv3-6|Ighv8-12|Igkv1-117|Igkv1-135|Igkv12-41|Igkv12-44|Igkv13-84|Igkv13-85|Igkv14-111|Igkv14-126|Igkv17-127|Igkv2-109|Igkv8-21|Igkv8-27|Igkv8-28|Igkv8-30|Iglc1|Iglc2|Pld2|Wipf3|Yes1	1124	3.58601e-20	LinNeg	up	Immune System	Innate Immune System
REACTOME_FCGR_ACTIVATION	1.70385e-28	27	66	Cd3g|Fcgr1|Fcgr4|Fgr|Hck|Ighg2b|Ighg2c|Ighg3|Ighv3-6|Ighv8-12|Igkv1-117|Igkv1-135|Igkv12-41|Igkv12-44|Igkv13-84|Igkv13-85|Igkv14-111|Igkv14-126|Igkv17-127|Igkv2-109|Igkv8-21|Igkv8-27|Igkv8-28|Igkv8-30|Iglc1|Iglc2|Yes1	1124	2.34279e-27	LinNeg	up	Immune System	Innate Immune System
REACTOME_G_ALPHA_I_SIGNALLING_EVENTS	5.94286e-08	23	297	Agt|App|C3|Camk2d|Camkk1|Ccl5|Ccr5|Ccr9|Cx3cl1|Cxcl12|Cxcl16|Cxcl9|Cxcr3|Cxcr6|Gnaz|Gng11|Gpr18|Gpr55|Nbea|Ppp3cc|Psap|Rgs3|S1pr2	1124	1.03764e-07	LinNeg	up	Signal Transduction	Signaling by GPCR
REACTOME_G_ALPHA_Q_SIGNALLING_EVENTS	4.15813e-07	18	212	Agt|App|Chrm3|Cysltr1|Cysltr2|Ednrb|F2rl1|Gng11|Gpr65|Gpr68|Kiss1r|Lpar4|Nmb|P2ry10|Rasgrp1|Rgs3|Trpc6|Xcr1	1124	6.44218e-07	LinNeg	up	Signal Transduction	Signaling by GPCR
REACTOME_G_ALPHA_S_SIGNALLING_EVENTS	0.0012665	10	154	Adora2a|Cysltr2|Fn1|Gnaz|Gng11|Lhcgr|Pde10a|Pde2a|Pde8a|Vipr2	1124	0.00136583	LinNeg	up	Signal Transduction	Signaling by GPCR
REACTOME_GENERATION_OF_SECOND_MESSENGER_MOLECULES	4.91545e-10	10	32	Cd3d|Cd3e|Cd3g|Enah|H2-Aa|H2-Ab1|H2-Eb1|Itk|Lck|Zap70	1124	1.0814e-09	LinNeg	up	Immune System	Adaptive Immune System
REACTOME_GLYCOSAMINOGLYCAN_METABOLISM	4.2414e-08	15	125	Bgn|Chpf|Chst1|Chst2|Dse|Gpc1|Gpc6|Hs3st3b1|Ogn|Prelp|Sdc1|Sdc2|Sdc3|Sdc4|Vcan	1124	7.64842e-08	LinNeg	up	Metabolism	Metabolism of carbohydrates
REACTOME_GPCR_LIGAND_BINDING	5.80452e-13	37	441	Adora2a|Agt|App|C3|Ccl5|Ccr5|Ccr9|Chrm3|Cx3cl1|Cxcl12|Cxcl16|Cxcl9|Cxcr3|Cxcr6|Cysltr1|Cysltr2|Ece1|Ednrb|F2rl1|Fzd1|Fzd8|Gng11|Gpr18|Gpr35|Gpr55|Gpr65|Gpr68|Kiss1r|Lhcgr|Lpar4|Nmb|P2ry10|Psap|S1pr2|Vipr2|Wnt10a|Xcr1	1124	1.52023e-12	LinNeg	up	Signal Transduction	Signaling by GPCR
REACTOME_HEMOSTASIS	6.38337e-43	85	641	Anxa5|Apob|App|Bcar1|Cd2|Cd74|Ceacam1|Clu|Ctsw|Ecm1|Ehd3|Epcam|Esam|F10|F5|Fgr|Fn1|Gas6|Gata3|Gng11|Gp1bb|Gpc1|Gucy1a1|Gucy1b1|Igf2|Igha|Ighm|Ighv3-6|Ighv8-12|Igkv1-117|Igkv1-135|Igkv12-41|Igkv12-44|Igkv13-84|Igkv13-85|Igkv14-111|Igkv14-126|Igkv17-127|Igkv2-109|Igkv8-21|Igkv8-27|Igkv8-28|Igkv8-30|Iglc1|Iglc2|Itga3|Itgb2|Itgb3|Jam2|Jchain|Kcnmb4|Kif19a|Lck|Mmrn1|Mpig6b|Mpl|Pde10a|Pde2a|Pdgfa|Pdgfb…	1124	7.0217e-41	LinNeg	up	Hemostasis	Hemostasis
REACTOME_IMMUNOREGULATORY_INTERACTIONS_BETWEEN_A_LYMPHOID_AND_A_NON_LYMPHOID_CELL	5.0024e-33	41	160	C3|Cd160|Cd200|Cd3d|Cd3e|Cd3g|Cd8a|Cd8b1|Col3a1|Colec12|Fcgr1|Fcgr4|H2-Q7|Icam1|Ighv3-6|Ighv8-12|Igkv1-117|Igkv1-135|Igkv12-41|Igkv12-44|Igkv13-84|Igkv13-85|Igkv14-111|Igkv14-126|Igkv17-127|Igkv2-109|Igkv8-21|Igkv8-27|Igkv8-28|Igkv8-30|Iglc1|Iglc2|Itgb2|Klrg1|Mill2|Npdc1|Pilra|Pirb|Siglece|Slamf7|Vcam1	1124	7.86091e-32	LinNeg	up	Immune System	Adaptive Immune System
REACTOME_INITIAL_TRIGGERING_OF_COMPLEMENT	1.28759e-25	26	73	C1s1|C3|C4b|Cfb|Fcnb|Ighg2b|Ighg2c|Ighg3|Ighv3-6|Ighv8-12|Igkv1-117|Igkv1-135|Igkv12-41|Igkv12-44|Igkv13-84|Igkv13-85|Igkv14-111|Igkv14-126|Igkv17-127|Igkv2-109|Igkv8-21|Igkv8-27|Igkv8-28|Igkv8-30|Iglc1|Iglc2	1124	1.41635e-24	LinNeg	up	Immune System	Innate Immune System
REACTOME_INNATE_IMMUNE_SYSTEM	2.49502e-42	108	1085	Aldh3b1|Anpep|Apob|App|Atp11a|C1s1|C3|C4b|Card11|Casp4|Cd3g|Ceacam1|Cfb|Cfh|Clec5a|Clu|Cpne1|Ctsc|Ctss|Cyba|Cybb|Dnm3|Dsp|Dusp3|Dusp4|Fcgr1|Fcgr4|Fcnb|Fgr|Grn|H2-Q7|Hck|Hmox1|Hp|Ifi205|Ighg2b|Ighg2c|Ighg3|Ighv3-6|Ighv8-12|Igkv1-117|Igkv1-135|Igkv12-41|Igkv12-44|Igkv13-84|Igkv13-85|Igkv14-111|Igkv14-126|Igkv17-127|Igkv2-109|Igkv8-21|Igkv8-27|Igkv8-28|Igkv8-30|Iglc1|Iglc2|Ikbke|Irf5|Itgb2|Itk|Klrc2…	1124	1.37226e-40	LinNeg	up	Immune System	Innate Immune System
REACTOME_INTEGRIN_CELL_SURFACE_INTERACTIONS	2.33094e-17	21	84	Col16a1|Col18a1|Col3a1|Col4a1|Col4a2|Col6a1|Col6a2|Col8a1|Fbn1|Fn1|Ibsp|Icam1|Itga3|Itgb2|Itgb3|Itgb5|Jam2|Spp1|Tnc|Vcam1|Vwf	1124	8.84148e-17	LinNeg	up	Extracellular matrix organization	Integrin cell surface interactions
REACTOME_INTERFERON_ALPHA_BETA_SIGNALING	4.124e-06	10	78	Egr1|Gbp2|H2-Q7|Ifit3|Ifitm3|Irf4|Irf5|Irf6|Socs1|Socs3	1124	5.33694e-06	LinNeg	up	Immune System	Cytokine Signaling in Immune system
REACTOME_INTERFERON_GAMMA_SIGNALING	1.47108e-17	22	93	Camk2d|Ciita|Fcgr1|Gbp2|Gbp4|Gbp8|Gbp9|H2-Aa|H2-Ab1|H2-Eb1|H2-Q7|Icam1|Ifi30|Irf4|Irf5|Irf6|Ncam1|Socs1|Socs3|Trim46|Trim62|Vcam1	1124	5.77924e-17	LinNeg	up	Immune System	Cytokine Signaling in Immune system
REACTOME_INTERFERON_SIGNALING	6.87339e-13	28	256	Camk2d|Ciita|Egr1|Fcgr1|Gbp2|Gbp4|Gbp8|Gbp9|H2-Aa|H2-Ab1|H2-Eb1|H2-Q7|Icam1|Ifi30|Ifit3|Ifitm3|Irf4|Irf5|Irf6|Ncam1|Socs1|Socs3|Trim46|Trim62|Tuba1a|Tubb2b|Tubb6|Vcam1	1124	1.75831e-12	LinNeg	up	Immune System	Cytokine Signaling in Immune system
REACTOME_INTERLEUKIN_4_AND_INTERLEUKIN_13_SIGNALING	3.64728e-20	26	113	Cdkn1a|Fasl|Fn1|Fscn1|Gata3|Hmox1|Icam1|Ighg2b|Ighg2c|Ighg3|Il13ra1|Il4ra|Il6ra|Irf4|Itgb2|Lbp|Muc1|Ndn|Pim1|Rorc|Socs1|Socs3|Tnf|Tnfrsf1b|Vcam1|Vim	1124	2.11158e-19	LinNeg	up	Immune System	Cytokine Signaling in Immune system
REACTOME_INTRACELLULAR_SIGNALING_BY_SECOND_MESSENGERS	2.14411e-06	21	312	Camk2d|Camkk1|Cd28|Cdkn1a|Egr1|Fgf1|Fgf7|Fgfr1|Fgfr3|Irs1|Kitl|Lck|Mecom|Nbea|Nrg2|Pdgfa|Pdgfb|Pdgfra|Pparg|Prex2|Sgk1	1124	2.94815e-06	LinNeg	up	Signal Transduction	Intracellular signaling by second messengers
REACTOME_L1CAM_INTERACTIONS	0.000124539	10	115	Cntnap1|Dnm3|Fgfr1|Itgb3|Ncam1|Nrp2|Shtn1|Tuba1a|Tubb2b|Tubb6	1124	0.0001427	LinNeg	up	Developmental Biology	Nervous system development
REACTOME_MAPK_FAMILY_SIGNALING_CASCADES	8.30973e-12	30	325	Camk2d|Cdc42ep5|Dusp4|Fgf1|Fgf7|Fgfr1|Fgfr3|Fn1|Il2ra|Il2rb|Il6ra|Il6st|Irs1|Itgb3|Kitl|Ksr2|Mapk12|Ncam1|Nrg2|Pdgfa|Pdgfb|Pdgfra|Pea15a|Rasgef1a|Rasgrf2|Rasgrp1|Rasgrp3|Rasgrp4|Ret|Vwf	1124	1.98711e-11	LinNeg	up	Signal Transduction	MAPK family signaling cascades
REACTOME_MEMBRANE_TRAFFICKING	3.38026e-05	29	617	Apob|App|Cd3d|Cd3g|Copz2|Ctsc|Dab2|Dennd2a|Dennd5b|Dnm3|Epn2|F5|Hip1|Il7r|Kdelr3|Kif19a|Man1c1|Prkaa2|Rab32|Rab36|Rab39b|Rab6b|Sbf2|Syt11|Tpd52|Tuba1a|Tubb2b|Tubb6|Txndc5	1124	3.95562e-05	LinNeg	up	Vesicle-mediated transport	Membrane Trafficking
REACTOME_METABOLISM_OF_CARBOHYDRATES	1.34641e-06	20	278	B3galt1|Bgn|Chpf|Chst1|Chst2|Dse|Fbp1|Fut1|Gpc1|Gpc6|Hs3st3b1|Ogn|Prelp|Pygm|Sdc1|Sdc2|Sdc3|Sdc4|Slc2a1|Vcan	1124	1.89878e-06	LinNeg	up	Metabolism	Metabolism of carbohydrates
REACTOME_METABOLISM_OF_LIPIDS	2.78534e-05	33	739	A4galt|Acer2|Acsbg1|Agt|Ahr|Aldh3b1|Alox12|Arsi|B3galnt1|Bmx|Cds1|Cpne1|Cpne7|Cyp1b1|Cyp2d22|Dgat2|Fut1|Gdpd5|Hmgcll1|Hpgds|Lgmn|Nr1d1|Pik3r5|Pla2r1|Plbd1|Pld2|Plpp3|Pparg|Prkaa2|Psap|Sbf2|Tnfaip8l1|Ugt1a7c	1124	3.3303e-05	LinNeg	up	Metabolism	Metabolism of lipids
REACTOME_METABOLISM_OF_VITAMINS_AND_COFACTORS	0.000636566	12	193	Apob|Cd38|Gpc1|Gpc6|Lpl|Lrp1|Nt5e|Sdc1|Sdc2|Sdc3|Sdc4|Slc2a1	1124	0.000707296	LinNeg	up	Metabolism	Metabolism of vitamins and cofactors
REACTOME_MHC_CLASS_II_ANTIGEN_PRESENTATION	4.94192e-07	13	112	Cd74|Ctsc|Ctss|Dnm3|H2-Aa|H2-Ab1|H2-DMb1|H2-Eb1|Ifi30|Lgmn|Tuba1a|Tubb2b|Tubb6	1124	7.55016e-07	LinNeg	up	Immune System	Adaptive Immune System
REACTOME_MOLECULES_ASSOCIATED_WITH_ELASTIC_FIBRES	8.68615e-11	11	36	Bmp4|Bmp7|Efemp1|Fbln5|Fbn1|Fn1|Itgb3|Itgb5|Ltbp2|Ltbp4|Tgfb3	1124	1.94995e-10	LinNeg	up	Extracellular matrix organization	Elastic fibre formation
REACTOME_MUSCLE_CONTRACTION	6.17584e-09	20	200	Cacna1h|Cald1|Camk2d|Ces1d|Fgf11|Gucy1a1|Gucy1b1|Itgb5|Kcnip3|Kcnk6|Mme|Myl9|Mylk|Neb|Tnni3|Tpm4|Trpc1|Ttn|Vim|Wwtr1	1124	1.21311e-08	LinNeg	up	Muscle contraction	Muscle contraction
REACTOME_NCAM_SIGNALING_FOR_NEURITE_OUT_GROWTH	5.5113e-07	10	63	Cacna1d|Cacna1h|Cacna1s|Col3a1|Col4a1|Col4a2|Col6a1|Col6a2|Fgfr1|Ncam1	1124	8.3047e-07	LinNeg	up	Developmental Biology	Nervous system development
REACTOME_NEDDYLATION	0.0343133	10	252	Asb2|Cdkn1a|Cish|Epas1|Lmo7|Obsl1|Socs2|Socs3|Spsb1|Spsb4	1124	0.0343133	LinNeg	up	Metabolism of proteins	Post-translational protein modification
REACTOME_NEGATIVE_REGULATION_OF_THE_PI3K_AKT_NETWORK	5.48688e-06	12	118	Cd28|Fgf1|Fgf7|Fgfr1|Fgfr3|Irs1|Kitl|Lck|Nrg2|Pdgfa|Pdgfb|Pdgfra	1124	7.0181e-06	LinNeg	up	Signal Transduction	Intracellular signaling by second messengers
REACTOME_NERVOUS_SYSTEM_DEVELOPMENT	1.0469e-16	48	562	Cacna1d|Cacna1h|Cacna1s|Cntnap1|Col3a1|Col4a1|Col4a2|Col6a1|Col6a2|Cxcl12|Dnm3|Dok6|Dpysl3|Enah|Fgfr1|Gpc1|Itgb3|Lama2|Myl9|Nab2|Ncam1|Neo1|Nrp2|Plxnd1|Rap1gap|Reln|Ret|Rgmb|Rhob|Robo1|Robo3|Sdc2|Sema5a|Sema6d|Sema7a|Shtn1|Slit2|Slit3|Tead1|Trpc1|Trpc6|Tuba1a|Tubb2b|Tubb6|Vldlr|Wwtr1|Yap1|Yes1	1124	3.71479e-16	LinNeg	up	Developmental Biology	Nervous system development
REACTOME_NEURONAL_SYSTEM	2.88691e-05	22	399	Aldh5a1|Camk2d|Camkk1|Gabra4|Gng11|Il1rapl2|Kcna2|Kcna4|Kcnk6|Kcnmb4|Naaa|Nbea|Nrgn|Prkaa2|Ptprd|Rasgrf2|Shank1|Slc6a12|Stx1a|Tuba1a|Tubb2b|Tubb6	1124	3.41463e-05	LinNeg	up	Neuronal System	Neuronal System
REACTOME_NEUROTRANSMITTER_RECEPTORS_AND_POSTSYNAPTIC_SIGNAL_TRANSMISSION	0.00237612	11	196	Camk2d|Camkk1|Gabra4|Gng11|Nbea|Nrgn|Prkaa2|Rasgrf2|Tuba1a|Tubb2b|Tubb6	1124	0.00253761	LinNeg	up	Neuronal System	Transmission across Chemical Synapses
REACTOME_NEUTROPHIL_DEGRANULATION	1.38224e-11	37	491	Aldh3b1|Anpep|Atp11a|C3|Ceacam1|Clec5a|Cpne1|Ctsc|Ctss|Cyba|Cybb|Dsp|Fcgr4|Fcnb|Fgr|Grn|H2-Q7|Hp|Ifi205|Itgb2|Lyz2|Mcemp1|Mgst1|Mme|Pirb|Plaur|Psap|Ptprb|Ptx3|Rhof|Siglece|Sirpa|Slc11a1|Slpi|Tlr2|Tnfrsf1b|Txndc5	1124	3.23503e-11	LinNeg	up	Immune System	Innate Immune System
REACTOME_NON_INTEGRIN_MEMBRANE_ECM_INTERACTIONS	8.87672e-17	18	59	Col3a1|Col4a1|Col4a2|Ddr1|Ddr2|Fn1|Itgb3|Itgb5|Lama2|Lama4|Lamb2|Pdgfa|Pdgfb|Sdc1|Sdc2|Sdc3|Sdc4|Tnc	1124	3.2548e-16	LinNeg	up	Extracellular matrix organization	Non-integrin membrane-ECM interactions
REACTOME_NUCLEAR_EVENTS_KINASE_AND_TRANSCRIPTION_FACTOR_ACTIVATION	4.03379e-07	10	61	Dusp3|Dusp4|Egr1|Egr3|Id1|Id2|Nab2|Rrad|Sgk1|Trib1	1124	6.33882e-07	LinNeg	up	Signal Transduction	Signaling by Receptor Tyrosine Kinases
REACTOME_NUCLEAR_RECEPTOR_TRANSCRIPTION_PATHWAY	1.01003e-07	10	53	Ar|Nr1d1|Nr3c2|Pgr|Pparg|Rara|Rarb|Rarg|Rorb|Rorc	1124	1.68338e-07	LinNeg	up	Gene expression (Transcription)	RNA Polymerase II Transcription
REACTOME_O_LINKED_GLYCOSYLATION	3.48673e-08	14	106	Adamts5|Adamtsl3|Adamtsl4|C1galt1c1|Galnt12|Galnt9|Muc1|Muc3a|Sema5a|Spon1|St6gal1|Thbs2|Thsd4|Thsd7a	1124	6.50068e-08	LinNeg	up	Metabolism of proteins	Post-translational protein modification
REACTOME_PEPTIDE_LIGAND_BINDING_RECEPTORS	1.34779e-08	19	189	Agt|App|C3|Ccl5|Ccr5|Ccr9|Cx3cl1|Cxcl12|Cxcl16|Cxcl9|Cxcr3|Cxcr6|Ece1|Ednrb|F2rl1|Kiss1r|Nmb|Psap|Xcr1	1124	2.601e-08	LinNeg	up	Signal Transduction	Signaling by GPCR
REACTOME_PHOSPHOLIPID_METABOLISM	0.00112241	12	206	Bmx|Cds1|Cpne1|Cpne7|Dgat2|Gdpd5|Pik3r5|Pla2r1|Plbd1|Pld2|Sbf2|Tnfaip8l1	1124	0.00122242	LinNeg	up	Metabolism	Metabolism of lipids
REACTOME_PLATELET_ACTIVATION_SIGNALING_AND_AGGREGATION	5.17215e-15	31	263	Anxa5|App|Bcar1|Clu|Ctsw|Ecm1|F5|Fn1|Gas6|Gng11|Gp1bb|Igf2|Itgb3|Lck|Mmrn1|Mpig6b|Mpl|Pdgfa|Pdgfb|Pik3r5|Prkcz|Pros1|Psap|Rasgrp1|Rhob|Selp|Serping1|Tgfb3|Trpc6|Ttn|Vwf	1124	1.62553e-14	LinNeg	up	Hemostasis	Platelet activation, signaling and aggregation
REACTOME_POST_TRANSLATIONAL_PROTEIN_MODIFICATION	1.31237e-17	83	1417	Adamts5|Adamtsl3|Adamtsl4|Alpl|Apob|App|Ar|Arsi|Asb2|Bmp4|C1galt1c1|C3|C4b|Cd52|Cdh2|Cdkn1a|Ceacam1|Chrdl1|Cish|Copz2|Cp|Ctsc|Epas1|F10|F5|Fam20c|Fbn1|Fcgr4|Fn1|Fstl1|Galnt12|Galnt9|Gas6|Gata3|H2-Q7|Igfbp5|Ikbke|Kdelr3|Lamb2|Lmo7|Ly6d|Man1c1|Muc1|Muc3a|Negr1|Nod1|Nod2|Nr3c2|Obsl1|Pgr|Plaur|Pparg|Pros1|Rab20|Rab32|Rab36|Rab39b|Rab6b|Rara|Sdc2|Sema5a|Shisa5|Socs2|Socs3|Spon1|Spp1|Spsb1|Spsb4|St6gal…	1124	5.52829e-17	LinNeg	up	Metabolism of proteins	Post-translational protein modification
REACTOME_PROGRAMMED_CELL_DEATH	0.00360722	11	207	Bmf|Bmx|Casp4|Dsg2|Dsp|Fasl|Maged1|Pmaip1|Ppp3cc|Tlr4|Vim	1124	0.00374334	LinNeg	up	Programmed Cell Death	Programmed Cell Death
REACTOME_RAC1_GTPASE_CYCLE	2.24101e-07	17	182	Arhgap26|Arhgap29|Cdc42ep1|Cyba|Cybb|Dlc1|Fermt2|Fgd5|Jag1|Mcf2l|Nox1|Pld2|Plekhg1|Prex2|Rasgrf2|Tagap|Wipf3	1124	3.62516e-07	LinNeg	up	Signal Transduction	Signaling by Rho GTPases, Miro GTPases and RHOBTB3
REACTOME_REGULATION_OF_INSULIN_LIKE_GROWTH_FACTOR_IGF_TRANSPORT_AND_UPTAKE_BY_INSULIN_LIKE_GROWTH_FACTOR_BINDING_PROTEINS_IGFBPS	5.09597e-18	26	136	Apob|App|Bmp4|C3|C4b|Cdh2|Chrdl1|Cp|F5|Fam20c|Fbn1|Fn1|Fstl1|Gas6|Igf2|Igfbp5|Lamb2|Pappa|Sdc2|Shisa5|Spp1|Stc2|Tmem132a|Tnc|Vcan|Wfs1	1124	2.54799e-17	LinNeg	up	Metabolism of proteins	Regulation of Insulin-like Growth Factor (IGF) transport and uptake by Insulin-like Growth Factor Binding Proteins (IGFBPs)
REACTOME_RESPIRATORY_SYNCYTIAL_VIRUS_INFECTION_PATHWAY	2.39492e-05	11	115	Gpc1|Gpc6|Map1b|Sdc1|Sdc2|Sdc3|Sdc4|Tlr2|Tlr3|Tlr4|Tlr6	1124	2.92712e-05	LinNeg	up	RESPIRATORY_SYNCYTIAL_VIRUS_INFECTION_PATHWAY	RESPIRATORY_SYNCYTIAL_VIRUS_INFECTION_PATHWAY
REACTOME_RESPONSE_TO_ELEVATED_PLATELET_CYTOSOLIC_CA2	4.34422e-12	20	134	Anxa5|App|Clu|Ctsw|Ecm1|F5|Fn1|Gas6|Igf2|Itgb3|Mmrn1|Pdgfa|Pdgfb|Pros1|Psap|Selp|Serping1|Tgfb3|Ttn|Vwf	1124	1.06192e-11	LinNeg	up	Hemostasis	Platelet activation, signaling and aggregation
REACTOME_RHO_GTPASE_CYCLE	8.28602e-18	44	444	Arhgap26|Arhgap29|Arhgef17|Basp1|Cdc42bpb|Cdc42ep1|Cdc42ep5|Ckb|Cpne8|Cyba|Cybb|Dlc1|Dlg5|Dsg2|Dsp|Dst|Epsti1|Fam135a|Fermt2|Fgd5|Jag1|Lck|Mcf2l|Nox1|Obscn|Pld2|Plekhg1|Plxnd1|Prag1|Prex2|Rasgrf2|Rhob|Rhof|Rhoj|Rhpn2|Sema4f|Stard13|Stard8|Syde1|Tagap|Tpm4|Vim|Wipf3|Zap70	1124	3.96288e-17	LinNeg	up	Signal Transduction	Signaling by Rho GTPases, Miro GTPases and RHOBTB3
REACTOME_RHO_GTPASE_EFFECTORS	0.0118542	13	311	Ar|Cyba|Cybb|Myl9|Mylk|Nox1|Prkcz|Rhob|Rhpn2|Tuba1a|Tubb2b|Tubb6|Wipf3	1124	0.0120737	LinNeg	up	Signal Transduction	Signaling by Rho GTPases, Miro GTPases and RHOBTB3
REACTOME_RHOA_GTPASE_CYCLE	5.39156e-05	12	148	Arhgap26|Arhgap29|Arhgef17|Dlc1|Mcf2l|Obscn|Prex2|Rasgrf2|Rhpn2|Stard13|Stard8|Tagap	1124	6.24286e-05	LinNeg	up	Signal Transduction	Signaling by Rho GTPases, Miro GTPases and RHOBTB3
REACTOME_RNA_POLYMERASE_II_TRANSCRIPTION	2.80001e-07	51	1154	Ar|Camk2d|Ccn2|Cdkn1a|Cebpb|Eaf2|Fasl|Gamt|Gata3|Gem|Gli3|Hivep3|Il2ra|Jag1|Kcnip3|Lef1|Lifr|Maf|Maged1|Mamld1|Myl9|Nfatc2|Notch3|Nr1d1|Nr3c2|Pgr|Plk2|Pmaip1|Pou2f2|Pparg|Prdm1|Prkaa2|Rara|Rarb|Rarg|Ret|Rorb|Rorc|Sgk1|Socs3|Spp1|Tcf7|Tead1|Tead2|Tnfrsf18|Trp53inp1|Wwtr1|Yap1|Yes1|Zfp612|Zfp697	1124	4.46379e-07	LinNeg	up	Gene expression (Transcription)	RNA Polymerase II Transcription
REACTOME_ROLE_OF_LAT2_NTAL_LAB_ON_CALCIUM_MOBILIZATION	1.10208e-15	18	67	Ighv3-6|Ighv8-12|Igkv1-117|Igkv1-135|Igkv12-41|Igkv12-44|Igkv13-84|Igkv13-85|Igkv14-111|Igkv14-126|Igkv17-127|Igkv2-109|Igkv8-21|Igkv8-27|Igkv8-28|Igkv8-30|Iglc1|Iglc2	1124	3.67362e-15	LinNeg	up	Immune System	Innate Immune System
REACTOME_ROLE_OF_PHOSPHOLIPIDS_IN_PHAGOCYTOSIS	3.30489e-23	25	79	Cd3g|Fcgr1|Fcgr4|Ighg2b|Ighg2c|Ighg3|Ighv3-6|Ighv8-12|Igkv1-117|Igkv1-135|Igkv12-41|Igkv12-44|Igkv13-84|Igkv13-85|Igkv14-111|Igkv14-126|Igkv17-127|Igkv2-109|Igkv8-21|Igkv8-27|Igkv8-28|Igkv8-30|Iglc1|Iglc2|Pld2	1124	2.5967e-22	LinNeg	up	Immune System	Innate Immune System
REACTOME_RSV_HOST_INTERACTIONS	3.07416e-06	11	93	Gpc1|Gpc6|Map1b|Sdc1|Sdc2|Sdc3|Sdc4|Tlr2|Tlr3|Tlr4|Tlr6	1124	4.12387e-06	LinNeg	up	RSV_HOST_INTERACTIONS	RSV_HOST_INTERACTIONS
REACTOME_SCAVENGING_OF_HEME_FROM_PLASMA	1.14051e-21	22	63	Hp|Igha|Ighv3-6|Ighv8-12|Igkv1-117|Igkv1-135|Igkv12-41|Igkv12-44|Igkv13-84|Igkv13-85|Igkv14-111|Igkv14-126|Igkv17-127|Igkv2-109|Igkv8-21|Igkv8-27|Igkv8-28|Igkv8-30|Iglc1|Iglc2|Jchain|Lrp1	1124	7.37979e-21	LinNeg	up	Vesicle-mediated transport	Binding and Uptake of Ligands by Scavenger Receptors
REACTOME_SENSORY_PERCEPTION	3.62023e-08	20	222	Abca4|Apob|Cacna1d|Cyp4v3|Eps8l2|Espn|Gpc1|Gpc6|Guca1a|Lpl|Lrp1|Myo3b|Pclo|Pls1|Sdc1|Sdc2|Sdc3|Sdc4|Stx1a|Trpm4	1124	6.63708e-08	LinNeg	up	Sensory Perception	Sensory Perception
REACTOME_SIGNALING_BY_GPCR	1.15044e-18	56	676	Adora2a|Agt|App|Arhgef17|Arhgef37|C3|Camk2d|Camkk1|Ccl5|Ccr5|Ccr9|Chrm3|Cx3cl1|Cxcl12|Cxcl16|Cxcl9|Cxcr3|Cxcr6|Cysltr1|Cysltr2|Ece1|Ednrb|F2rl1|Fn1|Fzd1|Fzd8|Gnaz|Gng11|Gpr18|Gpr35|Gpr55|Gpr65|Gpr68|Kiss1r|Lhcgr|Lpar4|Mcf2l|Nbea|Nmb|Obscn|P2ry10|Pde10a|Pde2a|Pde8a|Pik3r5|Ppp3cc|Psap|Rasgrf2|Rasgrp1|Rgs3|Rhob|S1pr2|Trpc6|Vipr2|Wnt10a|Xcr1	1124	6.02609e-18	LinNeg	up	Signal Transduction	Signaling by GPCR
REACTOME_SIGNALING_BY_INTERLEUKINS	1.01318e-22	51	457	App|Ccl5|Ccr5|Cdkn1a|Cish|Dusp3|Dusp4|Fasl|Fn1|Fscn1|Gata3|Hck|Hmox1|Icam1|Ighg2b|Ighg2c|Ighg3|Il13ra1|Il21r|Il2ra|Il2rb|Il4ra|Il6ra|Il6st|Il7r|Il9r|Irf4|Irs1|Itgb2|Lbp|Lck|Lifr|Map3k8|Muc1|Ndn|Nlrc5|Nod1|Nod2|Osmr|Pim1|Rorc|Sdc1|Socs1|Socs2|Socs3|Stx1a|Tnf|Tnfrsf1b|Vcam1|Vim|Yes1	1124	7.42999e-22	LinNeg	up	Immune System	Cytokine Signaling in Immune system
REACTOME_SIGNALING_BY_NTRKS	1.07993e-07	15	134	Adora2a|Dnm3|Dusp3|Dusp4|Egr1|Egr3|Id1|Id2|Irs1|Mapk12|Nab2|Ralb|Rrad|Sgk1|Trib1	1124	1.77302e-07	LinNeg	up	Signal Transduction	Signaling by Receptor Tyrosine Kinases
REACTOME_SIGNALING_BY_NUCLEAR_RECEPTORS	0.0272166	11	277	Cxcl12|Cyp26b1|Eepd1|Gata3|Gng11|Pgr|Pltp|Prkcz|Rara|Rarb|Rarg	1124	0.0274663	LinNeg	up	Signal Transduction	Signaling by Nuclear Receptors
REACTOME_SIGNALING_BY_PDGF	2.19014e-08	11	58	Bcar1|Col3a1|Col4a1|Col4a2|Col6a1|Col6a2|Pdgfa|Pdgfb|Pdgfra|Spp1|Thbs2	1124	4.15372e-08	LinNeg	up	Signal Transduction	Signaling by Receptor Tyrosine Kinases
REACTOME_SIGNALING_BY_RECEPTOR_TYROSINE_KINASES	1.95046e-24	57	530	Adora2a|Axl|Bcar1|Col3a1|Col4a1|Col4a2|Col6a1|Col6a2|Cxcl12|Cyba|Cybb|Dnm3|Dusp3|Dusp4|Egr1|Egr3|Fgf1|Fgf7|Fgfr1|Fgfr3|Fn1|Grap|Id1|Id2|Igf2|Irs1|Itga3|Itgb3|Kitl|Lama2|Lama4|Lamb2|Lck|Mapk12|Mycn|Nab2|Nrg2|Nrp2|Pdgfa|Pdgfb|Pdgfra|Pgr|Prdm1|Prkcz|Ptprk|Ralb|Rbfox2|Rrad|Sgk1|Sh2d2a|Socs1|Spp1|Spry1|Thbs2|Trib1|Yap1|Yes1	1124	1.78792e-23	LinNeg	up	Signal Transduction	Signaling by Receptor Tyrosine Kinases
REACTOME_SIGNALING_BY_RHO_GTPASES_MIRO_GTPASES_AND_RHOBTB3	8.13445e-15	51	702	Ar|Arhgap26|Arhgap29|Arhgef17|Basp1|Cdc42bpb|Cdc42ep1|Cdc42ep5|Ckb|Cpne8|Cyba|Cybb|Dlc1|Dlg5|Dsg2|Dsp|Dst|Epsti1|Fam135a|Fermt2|Fgd5|Jag1|Lck|Mcf2l|Myl9|Mylk|Nox1|Obscn|Pld2|Plekhg1|Plxnd1|Prag1|Prex2|Prkcz|Rasgrf2|Rhob|Rhof|Rhoj|Rhpn2|Sema4f|Stard13|Stard8|Syde1|Tagap|Tpm4|Tuba1a|Tubb2b|Tubb6|Vim|Wipf3|Zap70	1124	2.48553e-14	LinNeg	up	Signal Transduction	Signaling by Rho GTPases, Miro GTPases and RHOBTB3
REACTOME_SIGNALING_BY_TGFB_FAMILY_MEMBERS	1.00265e-06	15	159	Bmpr1a|Chrdl1|Fbn1|Fst|Fstl1|Itgb3|Itgb5|Ltbp2|Ltbp4|Mycn|Pard3|Prkcz|Rara|Tgfb3|Wwtr1	1124	1.43236e-06	LinNeg	up	Signal Transduction	Signaling by TGFB family members
REACTOME_SIGNALING_BY_THE_B_CELL_RECEPTOR_BCR	3.14152e-15	25	160	Card11|Cd79a|Ighm|Ighv3-6|Ighv8-12|Igkv1-117|Igkv1-135|Igkv12-41|Igkv12-44|Igkv13-84|Igkv13-85|Igkv14-111|Igkv14-126|Igkv17-127|Igkv2-109|Igkv8-21|Igkv8-27|Igkv8-28|Igkv8-30|Iglc1|Iglc2|Nfatc2|Rasgrp1|Rasgrp3|Trpc1	1124	1.01637e-14	LinNeg	up	Immune System	Adaptive Immune System
REACTOME_SLC_MEDIATED_TRANSMEMBRANE_TRANSPORT	0.00437157	12	243	Cp|Slc11a1|Slc15a3|Slc16a2|Slc26a7|Slc2a1|Slc2a6|Slc41a2|Slc6a12|Slc6a15|Slc7a3|Slco2a1	1124	0.00449413	LinNeg	up	Transport of small molecules	SLC-mediated transmembrane transport
REACTOME_TCR_SIGNALING	2.59773e-05	11	116	Card11|Cd3d|Cd3e|Cd3g|Enah|H2-Aa|H2-Ab1|H2-Eb1|Itk|Lck|Zap70	1124	3.14011e-05	LinNeg	up	Immune System	Adaptive Immune System
REACTOME_TNFR2_NON_CANONICAL_NF_KB_PATHWAY	1.64437e-09	15	99	Edar|Fasl|Ltb|Ltbr|Map3k14|Relb|Tnf|Tnfrsf13b|Tnfrsf13c|Tnfrsf17|Tnfrsf18|Tnfrsf1b|Tnfsf11|Tnfsf13|Tnfsf9	1124	3.47847e-09	LinNeg	up	Immune System	Cytokine Signaling in Immune system
REACTOME_TOLL_LIKE_RECEPTOR_CASCADES	4.81011e-13	23	165	Apob|App|Ctss|Dnm3|Dusp3|Dusp4|Ikbke|Irf5|Itgb2|Lbp|Lgmn|Map3k8|Nlrc5|Nod1|Nod2|Socs1|Tlr1|Tlr2|Tlr3|Tlr4|Tlr5|Tlr6|Unc93b1	1124	1.29052e-12	LinNeg	up	Immune System	Innate Immune System
REACTOME_TOLL_LIKE_RECEPTOR_TLR1_TLR2_CASCADE	3.48609e-06	12	113	App|Dusp3|Dusp4|Map3k8|Nlrc5|Nod1|Nod2|Socs1|Tlr1|Tlr2|Tlr4|Tlr6	1124	4.56511e-06	LinNeg	up	Immune System	Innate Immune System
REACTOME_TRANSCRIPTIONAL_REGULATION_BY_RUNX3	6.03812e-07	12	96	Ccn2|Cdkn1a|Jag1|Lef1|Mamld1|Rorc|Spp1|Tcf7|Tead1|Tead2|Wwtr1|Yap1	1124	8.97559e-07	LinNeg	up	Gene expression (Transcription)	RNA Polymerase II Transcription
REACTOME_TRANSMISSION_ACROSS_CHEMICAL_SYNAPSES	0.000331412	15	261	Aldh5a1|Camk2d|Camkk1|Gabra4|Gng11|Naaa|Nbea|Nrgn|Prkaa2|Rasgrf2|Slc6a12|Stx1a|Tuba1a|Tubb2b|Tubb6	1124	0.000371993	LinNeg	up	Neuronal System	Transmission across Chemical Synapses
REACTOME_TRANSPORT_OF_SMALL_MOLECULES	2.55256e-06	35	719	Abca4|Abca5|Abcb1a|Apob|Atp11a|Atp9a|Camk2d|Cp|Csn3|Derl3|Gng11|Hmox1|Lpl|Lsr|Pltp|Sgk1|Slc11a1|Slc15a3|Slc16a2|Slc26a7|Slc2a1|Slc2a6|Slc41a2|Slc6a12|Slc6a15|Slc7a3|Slco2a1|Soat1|Steap4|Trpc1|Trpc6|Trpm4|Trpm6|Vldlr|Wnk2	1124	3.46643e-06	LinNeg	up	Transport of small molecules	Transport of small molecules
REACTOME_VESICLE_MEDIATED_TRANSPORT	8.66253e-18	56	707	Apob|App|Cd3d|Cd3g|Col3a1|Col4a1|Col4a2|Colec12|Copz2|Ctsc|Dab2|Dennd2a|Dennd5b|Dnm3|Epn2|F5|Hip1|Hp|Igha|Ighv3-6|Ighv8-12|Igkv1-117|Igkv1-135|Igkv12-41|Igkv12-44|Igkv13-84|Igkv13-85|Igkv14-111|Igkv14-126|Igkv17-127|Igkv2-109|Igkv8-21|Igkv8-27|Igkv8-28|Igkv8-30|Iglc1|Iglc2|Il7r|Jchain|Kdelr3|Kif19a|Lrp1|Man1c1|Prkaa2|Rab32|Rab36|Rab39b|Rab6b|Sbf2|Scarf1|Syt11|Tpd52|Tuba1a|Tubb2b|Tubb6|Txndc5	1124	3.97032e-17	LinNeg	up	Vesicle-mediated transport	Vesicle-mediated transport
REACTOME_VIRAL_INFECTION_PATHWAYS	2.17537e-11	50	838	Ccr5|Cd28|Cd79a|Cd8b1|Cysltr1|Gpc1|Gpc6|H2-Q7|Hck|Ighm|Ighv3-6|Ighv8-12|Igkv1-117|Igkv1-135|Igkv12-41|Igkv12-44|Igkv13-84|Igkv13-85|Igkv14-111|Igkv14-126|Igkv17-127|Igkv2-109|Igkv8-21|Igkv8-27|Igkv8-28|Igkv8-30|Iglc1|Iglc2|Ikbke|Il6ra|Lck|Map1b|Nod1|Nod2|Patj|Pdcd1|Sdc1|Sdc2|Sdc3|Sdc4|St6gal1|Tlr1|Tlr2|Tlr3|Tlr4|Tlr6|Tuba1a|Tubb2b|Tubb6|Zbp1	1124	4.98523e-11	LinNeg	up	VIRAL_INFECTION_PATHWAYS	VIRAL_INFECTION_PATHWAYS
REACTOME_VISUAL_PHOTOTRANSDUCTION	6.76395e-07	12	97	Abca4|Apob|Cyp4v3|Gpc1|Gpc6|Guca1a|Lpl|Lrp1|Sdc1|Sdc2|Sdc3|Sdc4	1124	9.92046e-07	LinNeg	up	Sensory Perception	Visual phototransduction
