# Supplementary material for: A Cellular and Transcriptomic Atlas of the Aged Mouse Hematopoietic System
Source: Aging Cell. 2026 Jan 28;25(2):e70394. doi: 10.1111/acel.70394 (PMC12848791; doi:10.1111/acel.70394)
Supplement: Supplementary file 11 — Table S3: Markers used to define populations from scRNAseq. [file ACEL-25-e70394-s005.xlsx]

## Sheet: Sheet1
Cell	Markers
HSC	Slamf1, Ly6a, Kit
MPP	Cd34, Kit, Flt3
CMP	Kit, Ly6a-, Itg2b, Cd34, Fcgr3-, Fcgr2b-
GMP	Kit, Ly6a-, Fcgr3, Fcgr2b, Cd34
MEP	Gypa, Hba-a1, Kit, Fcgr3-, Fcgr2b-, Cd34-
Erythroblast	Gypa, Hba-a1
Pyrenocyte	Hba-a1, low UMI count
Basophil/Mast cell4	Ms4a2, Cd63, Fcer1a, Prss34
Neutrophil	Ly6g, Cxcr2
DC progenitor	Ptprc, Il3ra, Csf2ra, Csf1r
DC	Tbc1d8, Flt3
Monocyte progenitor	Ly6c, Cx3cr1 low
Inflammatory monocyte	Ly6c-, Cd14-, Spn, Cx3cr1 high
Nonclassical monocyte	Ly6c-, Cd14-, Spn, Cx3cr1 high
Macrophage	Cd14, Adgre1
CLP	Il7r, Ccr9,
T progenitor	Cd8a, Cd3d, Cd3e
T naïve	Cd44-, Sell, Ccr7, Il7r
Tm	Cd44, Sell, Ccr7
Tem	Cd44, Sell-, Ccr7-, Il7r-
Treg	Foxp3
Exhausted T	Pdcd1, Lag3
Double-negative T	Cd8a-, Cd4-, Ctla4-, Cd3d, Cd3e, Il2ra
Trm	Cd69, Itga1, Gzmb
NK progenitor, NK	Ncr1, Klra8
B progenitor	Cd19, Pax5, Ly6d
B follicular	Cd19, Fcer2a, Ighm
Transitional B	Cd24a, Tnfrsf13b
B memory	Cd80, Cd38, Cd86
Plasma cell	Sdc1, Slamf7
Platelet	Ppbp, Itga2b
