# Supplementary material for: A Cellular and Transcriptomic Atlas of the Aged Mouse Hematopoietic System
Source: Aging Cell. 2026 Jan 28;25(2):e70394. doi: 10.1111/acel.70394 (PMC12848791; doi:10.1111/acel.70394)
Supplement: Supplementary file 12 — Table S4: scRNAseq quality control metrics for PBMCs. [file ACEL-25-e70394-s009.xlsx]

## Sheet: Sheet1
sampleID	age	total_cells	passQC_cells	passQC_rate	med_nUMI	med_nGene
s1	old	5760	4980	0.864583	7451.5	2562
s2	old	4687	3936	0.83977	8605.5	2834
s3	old	6257	5317	0.849768	4924	1884
s4	old	10188	5698	0.559285	6591	2066
s5	old	7225	4187	0.579516	5692	1954
s6	old	3550	2859	0.805352	6199	2086
s7	young	5280	4652	0.881061	6056.5	2209
s8	young	4513	4045	0.8963	7571	2555
s9	young	4531	4181	0.922754	6877	2379
s10	young	5142	4093	0.795994	6172	2015
s11	young	5286	4785	0.905221	7592	2310
s12	young	2867	2544	0.887339	6617.5	2140
