# Supplementary material for: A Cellular and Transcriptomic Atlas of the Aged Mouse Hematopoietic System
Source: Aging Cell. 2026 Jan 28;25(2):e70394. doi: 10.1111/acel.70394 (PMC12848791; doi:10.1111/acel.70394)
Supplement: Supplementary file 13 — Table S5: scRNAseq quality control metrics for Lin‐bone marrow hematopoietic cells. [file ACEL-25-e70394-s006.xlsx]

## Sheet: Sheet1
sampleID	age	total_cells	passQC_cells	passQC_rate	med_nUMI	med_nGene
s1	old	3693	3204	0.867587	16705	3816.5
s2	old	3661	3084	0.842393	20658.5	4284.5
s3	old	5662	4604	0.81314	25893	4686.5
s4	old	5643	4689	0.830941	25990	4845
s5	old	5657	4399	0.777621	20528	4214
s6	old	5823	4495	0.771939	24395	4795
s7	young	4579	3868	0.844726	25514.5	4760
s8	young	5426	4108	0.757096	17145.5	3969.5
s9	young	5696	4314	0.757374	16444	3833
s10	young	6708	5227	0.779219	27309	5226
s11	young	7192	5206	0.72386	26576	4945
s12	young	5887	4867	0.826737	23995	4857
