# Supplementary material for: A Cellular and Transcriptomic Atlas of the Aged Mouse Hematopoietic System
Source: Aging Cell. 2026 Jan 28;25(2):e70394. doi: 10.1111/acel.70394 (PMC12848791; doi:10.1111/acel.70394)
Supplement: Supplementary file 14 — Table S6: List of primers and probes used for qPCR validation. [file ACEL-25-e70394-s010.xlsx]

## Sheet: Sheet1
Target	TaqMan assay ID
18s	Hs99999901_s1
Clca3a1	Mm07306485_m1
Spidr	Mm00524807_m1
E2f2	Mm01204160_m1
Mt2	Mm00809556_s1
Neil3	Mm00467596_m1
Tonsl	Mm00805606_m1
Bmp4	Mm00432087_m1
Selp	Mm01295931_m1
Vwf	Mm00550376_m1
Wwtr1	Mm01289583_m1
Muc1	Mm00449604_m1
Il2ra	Mm01340213_m1
Col1a1	Mm00801656_g1
Polr2a	Mm00839502_m1
Pdcd1	Mm01285676_m1
Lag3	Mm00493071_m1
Ccr7	Mm99999130_s1
Target	Forward	Reverse	Probe
Dnm3	TTTCGTGGGCAGGGACTTTC	GGTGACAAGCTGGAGTACAAGA	CTCGAGGCTCAGGCATTGTAACCA
Bmpr1a	CCTGGCTGTAAGGAGTGGAA	CACAGGCTTTCTTTATGGGATGA	AGGCAAGCAGTGTATCAGTCCACA
Wwtr1	CCAGCCGAATCTCGCAATG	CGGGTGGTTCTGTGGACTC	TCACCAACACCAGCAAGTCGTGGC
Wnt10a	TGAACACCCGGCCATACTTC	TCGAGCATGGATGTCTCTGTG	CTGCCAGCCCAGGTCTGCAGG
Ly6a	TGGGTACTAAGGTCAACGTGAAG	GCTGCCTCCATTGGGAACTG	TCCTGTTGCCAGGAAGACCTCTGC
Tgfb3	AGCGAGTGGACATTGTGAGT	CTGGCCTTCACCTGACTGA	CAATGGGCCTCGGGCTACCCTA
Rag1	GGCTGGTTTCCCACAGAGT	GCATCACCTTGGAATTGTTAGCAT	CCATGGCCTATGGAGGGACGACAT
Syt2	GACCCTGGTGATGGCAATCTATG	GGCCAAGGTCCACTGTGTT	TTTGACCGCTTCTCTAAGCATGACA
Pax5	CCGCCAAAGGATAGTGGAACTTG	CCGAAGCTGCCTGGAGATG	CCATCAAGGTGTCAGGCCCTGC
Grzmk	ACCGCAGCAAGCATATTTGTG	GCAGTGGGCGGCTGTTAG	AGGAGTCCTGATCCACCCACAGTG
Vwf	GCCAGCAAAGCTGTGTACTCC	GCATGGCGTTGATGACCTC	TTGACATCGAGGATGTGCAGGAGCA
E2f8	AGCGCAGAGGCTGAATTGG	TGCACAGGCTCAGAAGGA	AGGGTTGTTCTCAGGCCACTTCACA
Glp1r	GCTGCTGGACTAGGAACTCCAAT	GACGCCGATAGCAAAGAGAATG	AACTACTGGCTCATCATCCGATTGCC
Wnt11	GCAGTGCAACAAGACTTCCA	ACATCGCTCCACCACTCTGT	ACGGCAGTGACAGCTGCGACCT
Junb	ACACCAACCTCAGCAGTTACTC	GCAAAGGGTGGTGCATGTG	CCAGCCTCTGCACCCTCTGGA
Igfbp4	ACGGAGCTGTCGGAAATCGA	GCAGGCACCTGTGATCATG	AGCCATCCAGGAAAGCCTGCAGA
Ampd1	GGTGGTTCCGTGGATGCTA	TGCTGGGACTGGGCAAAC	CCCACTTGTTCGGTGCTACCAA
